# Supplementary material for: TCL1A+ B cells predict prognosis in triple-negative breast cancer through integrative analysis of single-cell and bulk transcriptomic data
Source: Open Life Sci. 2023 Sep 30;18(1):20220707. doi: 10.1515/biol-2022-0707 (PMC10543705; doi:10.1515/biol-2022-0707)
Supplement: Supplementary Table 1 [file biol-2022-0707-st1.xlsx]

## Sheet: Sheet1
DEGs between cluster 12 and other clusters
p_val	avg_log2FC	pct.1	pct.2	p_val_adj	gene
0	3.81786	0.778	0.012	0	TCL1A
0	3.49737	0.437	0.006	0	IGLV7-43
5.91703e-246	2.87683	0.811	0.184	1.10873e-241	CD79A
0	2.66411	0.787	0.125	0	BASP1
0	2.50137	0.749	0.076	0	IRF8
0	2.48767	0.805	0.074	0	MS4A1
0	2.48022	0.725	0.108	0	CD79B
0	2.39263	0.683	0.073	0	BACH2
0	2.36101	0.737	0.099	0	LRMP
5.35138e-87	2.34144	0.841	0.527	1.00274e-82	HMGN2
9.33425e-26	2.32079	0.686	0.483	1.74905e-21	HIST1H4C
1.57881e-117	2.29894	0.617	0.181	2.95838e-113	STMN1
0	2.25337	0.479	0.032	0	COL9A3
0	2.19868	0.659	0.012	0	NEIL1
0	2.10564	0.638	0.058	0	MYO1E
0	2.10509	0.734	0.105	0	POU2AF1
0	2.0605	0.68	0.051	0	CXCR5
1.8588e-289	2.04603	0.62	0.079	3.48302e-285	SMIM14
2.28998e-272	2.02186	0.722	0.118	4.29097e-268	MEF2C
0	2.01798	0.584	0.033	0	MEF2B
0	2.01525	0.62	0.02	0	CD22
2.57139e-159	1.98274	0.76	0.233	4.81828e-155	HMGA1
4.34494e-178	1.95806	0.772	0.213	8.14155e-174	NCF1
0	1.95698	0.53	0.017	0	MYBL2
3.59359e-117	1.93964	0.973	0.879	6.73367e-113	ACTG1
3.25255e-75	1.9104	0.632	0.253	6.09462e-71	HMGB2
6.32823e-132	1.89867	0.763	0.24	1.18578e-127	CD83
0	1.89806	0.674	0.067	0	SWAP70
3.59969e-271	1.85683	0.701	0.107	6.7451e-267	LYN
4.55883e-267	1.84409	0.635	0.094	8.54234e-263	CLIC4
0	1.81967	0.62	0.035	0	RUBCNL
0	1.80781	0.656	0.058	0	CD19
3.26113e-246	1.77565	0.656	0.108	6.1107e-242	EAF2
2.85663e-78	1.77235	0.895	0.714	5.35276e-74	HMGB1
1.32486e-211	1.76873	0.641	0.114	2.48253e-207	RAB30
6.42963e-227	1.75741	0.599	0.092	1.20478e-222	TCF4
1.70882e-109	1.73799	0.692	0.23	3.20198e-105	MARCKSL1
6.77407e-37	1.73481	0.635	0.402	1.26932e-32	TUBB
1.52704e-279	1.7313	0.674	0.097	2.86138e-275	PLCG2
1.50686e-121	1.72631	0.76	0.289	2.82356e-117	UBE2J1
2.73383e-212	1.72246	0.635	0.108	5.12265e-208	LPP
1.15831e-80	1.71939	0.808	0.518	2.17045e-76	HMGN1
5.96515e-126	1.71796	0.802	0.326	1.11775e-121	POLD4
0	1.71162	0.644	0.025	0	BLK
0	1.70714	0.527	0.009	0	RGS13
2.16421e-301	1.70459	0.638	0.08	4.0553e-297	CD40
1.31659e-245	1.68173	0.656	0.102	2.46703e-241	LAT2
0	1.6789	0.608	0.038	0	FCRLA
2.87846e-180	1.66088	0.548	0.092	5.39365e-176	PRPSAP2
0	1.65783	0.503	0	0	AICDA
9.99296e-132	1.63894	0.665	0.191	1.87248e-127	SEC14L1
9.81564e-259	1.61743	0.608	0.083	1.83926e-254	IGLL5
7.9937e-104	1.61602	0.772	0.307	1.49786e-99	HLA-DMA
0	1.61137	0.569	0.057	0	BIK
2.28442e-96	1.60251	0.757	0.341	4.28054e-92	TCEA1
1.55459e-124	1.59835	0.922	0.431	2.913e-120	HLA-DRA
0	1.59679	0.71	0.088	0	SPI1
0	1.5809	0.548	0.023	0	AFF3
2.95702e-24	1.56698	0.719	0.578	5.54086e-20	TUBA1B
9.6978e-114	1.5645	0.719	0.232	1.81717e-109	RFTN1
2.77918e-181	1.56431	0.671	0.145	5.20763e-177	TPD52
4.76533e-90	1.4995	0.79	0.382	8.92928e-86	UCP2
0	1.49802	0.524	0.004	0	ELL3
9.64298e-277	1.48885	0.305	0.018	1.8069e-272	UBE2C
9.75671e-84	1.48814	0.868	0.564	1.82821e-79	LIMD2
1.78766e-90	1.43514	0.916	0.716	3.34971e-86	LAPTM5
4.41084e-134	1.43227	0.722	0.196	8.26504e-130	GGA2
4.50568e-49	1.42327	0.533	0.233	8.44274e-45	DUT
5.20809e-239	1.41971	0.614	0.086	9.75893e-235	BCAS4
0	1.41833	0.5	0.03	0	SPIB
4.28409e-78	1.41504	0.892	0.671	8.02753e-74	CD37
0	1.40513	0.503	0.007	0	BCL7A
6.97121e-262	1.39947	0.557	0.069	1.30626e-257	SYK
1.02728e-188	1.39917	0.677	0.126	1.92493e-184	HLA-DMB
1.83532e-102	1.39442	0.638	0.18	3.43903e-98	LY9
0	1.39017	0.5	0.002	0	AC023590.1
8.41177e-75	1.38901	0.805	0.5	1.5762e-70	SLC25A5
1.0158e-229	1.37367	0.461	0.052	1.90341e-225	CENPM
0	1.35707	0.401	0.027	0	VPREB3
6.34692e-165	1.3516	0.617	0.12	1.18929e-160	IL4R
1.1275e-142	1.34199	0.404	0.062	2.11272e-138	MCM7
2.69647e-61	1.34026	0.766	0.448	5.05264e-57	H2AFV
4.26671e-206	1.33816	0.608	0.1	7.99495e-202	STX7
4.71971e-125	1.32452	0.623	0.158	8.8438e-121	RBBP7
1.50523e-70	1.32377	0.668	0.285	2.8205e-66	SLBP
3.79114e-99	1.32219	0.988	0.924	7.10384e-95	CD74
9.68085e-142	1.31971	0.62	0.142	1.814e-137	POU2F2
0	1.31964	0.524	0.036	0	PLEKHG1
1.15069e-83	1.31933	0.689	0.248	2.15617e-79	RCSD1
0	1.31855	0.335	0.008	0	PEG10
0	1.31708	0.41	0.021	0	PCLAF
3.59615e-297	1.31496	0.434	0.037	6.73846e-293	SLC2A5
0	1.30028	0.401	0.008	0	RAPGEF5
1.39194e-97	1.28711	0.578	0.167	2.60822e-93	HMCES
1.18128e-124	1.28586	0.62	0.153	2.21348e-120	EHMT1
2.35938e-68	1.27755	0.781	0.449	4.421e-64	SRSF9
3.50038e-49	1.27737	0.71	0.429	6.55901e-45	TPM4
1.2778e-246	1.27256	0.356	0.028	2.39435e-242	MKI67
0	1.27183	0.545	0.046	0	BANK1
0	1.27158	0.506	0.042	0	TNFRSF13C
5.97103e-97	1.26619	0.222	0.027	1.11885e-92	HIST1H2AJ
2.64927e-73	1.26386	0.743	0.354	4.96421e-69	GDI2
1.51471e-192	1.25149	0.332	0.032	2.83826e-188	TYMS
9.305e-214	1.2442	0.542	0.08	1.74357e-209	BLNK
0	1.24287	0.476	0.028	0	GCSAM
9.05458e-234	1.23849	0.569	0.076	1.69665e-229	CYB561A3
1.88541e-43	1.23453	0.802	0.57	3.53288e-39	H2AFZ
4.01681e-61	1.23436	0.859	0.699	7.52669e-57	ATP5MG
1.72762e-93	1.23232	0.596	0.178	3.23721e-89	ST6GAL1
4.50538e-68	1.23145	0.802	0.488	8.44219e-64	ACTR3
2.82727e-227	1.22753	0.536	0.074	5.29774e-223	CPNE5
1.45543e-85	1.22689	0.455	0.111	2.72719e-81	BCL2A1
2.71126e-98	1.22373	0.617	0.18	5.08035e-94	NCOA3
9.60212e-85	1.21533	0.596	0.19	1.79925e-80	DNMT1
1.55423e-109	1.21088	0.647	0.183	2.91231e-105	SYPL1
2.41299e-83	1.20202	0.982	0.984	4.52146e-79	ACTB
0	1.19799	0.467	0.019	0	BCL11A
1.1137e-109	1.177	0.21	0.022	2.08686e-105	HIST1H2AI
2.06472e-179	1.17556	0.5	0.075	3.86886e-175	RALGPS2
2.77528e-55	1.15347	0.808	0.55	5.20033e-51	HERPUD1
0	1.15337	0.365	0.001	0	SUGCT
3.17222e-81	1.15245	0.198	0.025	5.9441e-77	HIST1H2AL
4.16824e-45	1.15181	0.701	0.432	7.81044e-41	ANP32B
1.69732e-58	1.14554	0.677	0.297	3.18044e-54	TMEM123
0	1.14271	0.38	0.006	0	ACY3
2.27982e-51	1.14014	0.793	0.522	4.27192e-47	RHOH
3.51959e-103	1.13935	0.461	0.101	6.59502e-99	MCM5
7.46124e-69	1.13792	0.91	0.727	1.39809e-64	CORO1A
4.36288e-82	1.13767	0.841	0.368	8.17517e-78	HLA-DQA1
7.5529e-296	1.13701	0.482	0.044	1.41526e-291	CD72
2.36844e-69	1.13596	0.877	0.67	4.43799e-65	ARPC3
0	1.13584	0.404	0.022	0	HHEX
1.78203e-146	1.13432	0.473	0.078	3.33916e-142	GPR18
5.56543e-118	1.13206	0.557	0.129	1.04285e-113	BCL2L11
1.36102e-73	1.1154	0.805	0.398	2.55027e-69	SNX3
0	1.10876	0.422	0.026	0	CDCA7
2.84493e-293	1.10866	0.401	0.03	5.33084e-289	CDKN3
3.02295e-158	1.10113	0.506	0.083	5.6644e-154	FAM76B
3.6913e-70	1.10005	0.62	0.236	6.91676e-66	DDX39A
3.30942e-222	1.09806	0.32	0.026	6.20119e-218	CDK1
6.5068e-42	1.0938	0.799	0.451	1.21924e-37	LTB
5.75749e-57	1.08877	0.734	0.372	1.07884e-52	ODC1
1.24929e-43	1.08259	0.41	0.144	2.34093e-39	HIST1H1E
2.01197e-80	1.08201	0.533	0.153	3.77002e-76	PTTG1
0	1.08003	0.416	0.015	0	PAX5
0	1.07759	0.455	0.033	0	STAP1
7.32226e-87	1.06434	0.647	0.212	1.37204e-82	SNX2
2.10151e-43	1.05624	0.814	0.563	3.93781e-39	ISG20
6.81051e-88	1.05447	0.623	0.201	1.27615e-83	SMARCB1
6.32644e-55	1.05255	0.674	0.329	1.18545e-50	PRDX6
7.18884e-126	1.04762	0.503	0.099	1.34705e-121	ANKRD13A
5.48126e-95	1.04683	0.521	0.138	1.02708e-90	GRHPR
9.26782e-148	1.03954	0.467	0.08	1.7366e-143	DEF8
7.26904e-50	1.03792	0.74	0.448	1.36207e-45	RAP1B
2.30973e-281	1.03714	0.419	0.034	4.32798e-277	MYBL1
5.15978e-209	1.03128	0.407	0.044	9.6684e-205	DAAM1
2.45043e-49	1.02535	0.74	0.4	4.59161e-45	SYNGR2
1.22689e-62	1.01869	0.632	0.253	2.29894e-58	RBBP4
0	1.01633	0.419	0.021	0	FAM129C
4.15813e-107	1.01603	0.548	0.135	7.79151e-103	SEL1L3
6.45743e-125	1.01248	0.386	0.061	1.20999e-120	NUSAP1
6.69034e-57	1.00697	0.952	0.914	1.25364e-52	GAPDH
1.00418e-59	1.00555	0.59	0.23	1.88162e-55	TKT
1.55283e-246	1.00248	0.317	0.023	2.9097e-242	TK1
1.61356e-62	1.00086	0.871	0.541	3.02348e-58	HLA-DRB1
1.93972e-34	0.997523	0.82	0.585	3.63464e-30	LCP1
0	0.996809	0.344	0.016	0	CDT1
1.37194e-188	0.989089	0.374	0.041	2.57074e-184	DHFR
2.81569e-69	0.98617	0.461	0.128	5.27605e-65	NFKBID
5.8836e-273	0.97956	0.377	0.03	1.10247e-268	E2F5
3.16122e-47	0.974802	0.865	0.729	5.92349e-43	ARPC2
0	0.96943	0.338	0.018	0	GINS2
1.91532e-67	0.964242	0.734	0.321	3.58892e-63	PPP1CC
4.00772e-162	0.962944	0.413	0.056	7.50967e-158	CD86
0	0.962338	0.302	0.011	0	AURKB
4.47537e-48	0.958656	0.901	0.793	8.38595e-44	H3F3A
2.82744e-52	0.958644	0.518	0.19	5.29806e-48	BACH1
3.4139e-79	0.957846	0.488	0.135	6.39697e-75	HSH2D
0	0.952173	0.392	0.004	0	DMD
3.91114e-47	0.95069	0.689	0.321	7.3287e-43	RBM38
1.46116e-46	0.946569	0.811	0.607	2.73792e-42	RAN
7.40739e-62	0.946189	0.919	0.855	1.388e-57	SERF2
4.75369e-217	0.94489	0.335	0.029	8.90747e-213	BCAR3
1.20748e-96	0.942803	0.551	0.143	2.26257e-92	MBD4
4.78055e-111	0.942763	0.38	0.066	8.95779e-107	CKS1B
0	0.939968	0.377	0.014	0	RMI2
1.6403e-39	0.933346	0.545	0.253	3.07359e-35	RANBP1
3.14846e-114	0.93052	0.204	0.02	5.89958e-110	HIST1H1B
2.64517e-206	0.928055	0.437	0.05	4.95651e-202	OGG1
8.61733e-168	0.917008	0.198	0.013	1.61472e-163	HIST1H3B
4.69137e-42	0.916358	0.799	0.522	8.79069e-38	HNRNPA3
1.07739e-92	0.908934	0.482	0.117	2.01882e-88	STX12
0	0.908893	0.311	0.008	0	CR2
1.02727e-127	0.907502	0.425	0.072	1.9249e-123	ZNF296
2.9498e-41	0.903662	0.772	0.483	5.52734e-37	CD53
1.00204e-94	0.901654	0.539	0.137	1.87762e-90	CTSH
2.44711e-156	0.894904	0.407	0.057	4.5854e-152	SNX8
1.28443e-272	0.893673	0.257	0.013	2.40676e-268	RASSF6
1.68059e-44	0.890068	0.683	0.359	3.14909e-40	SMDT1
7.82602e-86	0.889897	0.431	0.096	1.46644e-81	RGS16
6.26686e-44	0.888285	0.581	0.256	1.17428e-39	H2AFY
2.84713e-63	0.887859	0.458	0.136	5.33494e-59	SMC4
7.06827e-229	0.885972	0.225	0.012	1.32445e-224	CDC20
0	0.885053	0.287	0.001	0	HRK
7.84027e-178	0.884457	0.449	0.059	1.46911e-173	SSBP2
1.41134e-91	0.884314	0.494	0.116	2.64456e-87	TMEM131L
4.63756e-84	0.879264	0.524	0.14	8.68986e-80	UGCG
2.11925e-38	0.872646	0.734	0.46	3.97104e-34	COX5A
1.42108e-64	0.872434	0.608	0.214	2.66283e-60	DBNL
1.90043e-137	0.87144	0.41	0.063	3.56103e-133	HVCN1
7.55675e-48	0.871318	0.749	0.389	1.41598e-43	GRB2
3.92328e-61	0.870005	0.392	0.11	7.35144e-57	ORAI2
5.65205e-35	0.869958	0.862	0.703	1.05908e-30	EZR
3.68526e-62	0.867218	0.479	0.153	6.90543e-58	FAM3C
4.95414e-144	0.86585	0.503	0.088	9.28307e-140	STRBP
4.60941e-229	0.863744	0.305	0.022	8.63712e-225	ASF1B
1.20312e-285	0.862801	0.332	0.021	2.25441e-281	CENPU
4.31512e-50	0.862511	0.599	0.255	8.08566e-46	PARP1
1.41921e-34	0.860258	0.641	0.349	2.65932e-30	DEK
6.69039e-119	0.85648	0.446	0.084	1.25365e-114	TMEM156
1.15909e-63	0.854994	0.533	0.172	2.1719e-59	TRIM38
2.49565e-48	0.85446	0.716	0.348	4.67635e-44	MOB1A
4.15227e-179	0.852482	0.419	0.052	7.78053e-175	RRAS2
3.49435e-40	0.852027	0.596	0.29	6.5477e-36	SNRPD1
1.58929e-149	0.851376	0.251	0.023	2.97801e-145	TOP2A
0	0.850683	0.371	0.022	0	S1PR2
7.6003e-39	0.850598	0.919	0.864	1.42414e-34	PPIA
3.16865e-51	0.844059	0.413	0.129	5.93741e-47	FCHSD2
1.4057e-61	0.843733	0.464	0.142	2.634e-57	MIS18BP1
9.51277e-290	0.842213	0.29	0.016	1.7825e-285	TUBB3
3.41952e-51	0.84124	0.629	0.274	6.40749e-47	LAMTOR5
0.000215144	0.840482	0.138	0.085	1	IGLV6-57
3.7589e-43	0.839186	0.749	0.393	7.04343e-39	FAM107B
5.35122e-37	0.838427	0.713	0.419	1.00271e-32	TERF2IP
3.32074e-63	0.837072	0.901	0.567	6.22241e-59	HLA-DPA1
1.22493e-75	0.836704	0.401	0.098	2.29527e-71	DAPP1
5.73144e-65	0.836362	0.581	0.198	1.07396e-60	ZFAND6
1.46061e-163	0.833903	0.443	0.063	2.7369e-159	PXK
2.6947e-44	0.832607	0.593	0.267	5.04932e-40	OSER1
4.57708e-57	0.831356	0.635	0.254	8.57654e-53	TMEM243
4.66701e-54	0.830383	0.593	0.226	8.74504e-50	SP140
1.63762e-47	0.828501	0.76	0.377	3.06856e-43	CSK
1.04077e-43	0.826855	0.662	0.32	1.95019e-39	UBE2N
8.93377e-30	0.826544	0.754	0.505	1.67401e-25	MAP1LC3B
4.35803e-39	0.825739	0.769	0.489	8.16608e-35	SET
1.83559e-75	0.825709	0.509	0.142	3.43953e-71	MTMR14
7.81147e-136	0.822164	0.189	0.015	1.46371e-131	C16orf74
7.74514e-47	0.818915	0.91	0.844	1.45128e-42	OAZ1
0	0.818634	0.32	0.016	0	BFSP2
9.0725e-67	0.816381	0.29	0.063	1.7e-62	GNG7
6.46976e-180	0.815617	0.263	0.021	1.2123e-175	CCNB1
1.01248e-134	0.815091	0.371	0.054	1.89718e-130	BRI3BP
2.89655e-32	0.813242	0.737	0.474	5.42755e-28	GSTP1
2.01371e-58	0.813076	0.524	0.182	3.77328e-54	UBE2G1
5.32526e-61	0.808299	0.353	0.091	9.97846e-57	EIF2AK3
5.24286e-268	0.802474	0.356	0.026	9.82408e-264	TERF2
1.68325e-45	0.801437	0.913	0.806	3.15407e-41	HNRNPA2B1
0	0.800768	0.317	0.003	0	DTX1
6.06515e-114	0.799302	0.329	0.051	1.13649e-109	COBLL1
9.69368e-11	0.798906	0.018	0.002	1.8164e-06	TPSAB1
4.57372e-55	0.798642	0.419	0.124	8.57023e-51	TRAF4
3.57147e-33	0.798552	0.533	0.268	6.69222e-29	MRPL51
2.25544e-272	0.797234	0.344	0.024	4.22624e-268	NUGGC
8.3342e-133	0.796733	0.443	0.072	1.56166e-128	CYBB
1.62682e-37	0.79621	0.677	0.37	3.04834e-33	UBE2I
7.96946e-198	0.796024	0.231	0.015	1.49332e-193	CCNB2
1.54092e-59	0.792638	0.419	0.12	2.88737e-55	CBX5
6.16251e-30	0.790785	0.781	0.577	1.15473e-25	CYTIP
1.23792e-39	0.78741	0.353	0.114	2.31961e-35	CD24
6.79282e-40	0.786943	0.838	0.699	1.27284e-35	CCNI
1.02824e-107	0.786698	0.371	0.063	1.92672e-103	UBR7
1.50011e-235	0.784047	0.353	0.029	2.81091e-231	CDCA7L
4.60218e-80	0.784021	0.476	0.121	8.62356e-76	ZCCHC7
1.77689e-70	0.783756	0.452	0.126	3.32954e-66	SHMT2
1.26261e-34	0.782304	0.539	0.247	2.36588e-30	YWHAH
8.81513e-134	0.78212	0.419	0.067	1.65178e-129	AIM2
7.7868e-78	0.782015	0.491	0.129	1.45909e-73	SUSD3
4.29194e-153	0.781429	0.329	0.038	8.04225e-149	SCIMP
6.28532e-71	0.77886	0.395	0.099	1.17774e-66	KLHL6
1.16052e-55	0.778058	0.159	0.023	2.17458e-51	HIST1H2BF
7.39085e-29	0.777189	0.781	0.508	1.3849e-24	REL
2.56272e-50	0.776582	0.62	0.253	4.80202e-46	TACC1
1.35166e-151	0.776211	0.344	0.043	2.53273e-147	RASGRP3
1.23044e-30	0.775114	0.638	0.367	2.3056e-26	ERH
1.25111e-38	0.774031	0.692	0.372	2.34432e-34	WDR1
1.25416e-52	0.772801	0.587	0.233	2.35004e-48	CD38
3.39278e-115	0.770092	0.428	0.076	6.35739e-111	MAP4K4
4.37333e-127	0.768799	0.359	0.055	8.19474e-123	BTK
2.89768e-39	0.768133	0.581	0.266	5.42967e-35	NUCKS1
3.03359e-44	0.76786	0.647	0.294	5.68434e-40	EIF2S3
1.32118e-36	0.765282	0.701	0.399	2.47563e-32	EIF3L
1.19417e-77	0.76518	0.515	0.141	2.23764e-73	PEA15
1.41512e-237	0.764819	0.29	0.019	2.65164e-233	KIFC1
9.95367e-79	0.764036	0.53	0.143	1.86512e-74	UVRAG
1.71725e-40	0.761902	0.922	0.846	3.21779e-36	CFL1
1.8254e-42	0.761517	0.886	0.736	3.42044e-38	RHOA
0	0.758599	0.311	0.008	0	IGHV5-78
1.42192e-31	0.758591	0.85	0.708	2.6644e-27	YBX1
3.25236e-38	0.755467	0.165	0.034	6.09428e-34	HIST1H2AE
5.32287e-83	0.755426	0.425	0.102	9.974e-79	SYVN1
0	0.754411	0.26	0	0	SERPINA9
2.28119e-54	0.752872	0.599	0.226	4.27449e-50	ATP2B1
2.13505e-29	0.75098	0.689	0.417	4.00066e-25	DBI
2.41184e-200	0.750784	0.347	0.033	4.51931e-196	USP6NL
1.35221e-42	0.749522	0.653	0.302	2.53377e-38	CCT5
2.63355e-233	0.747487	0.365	0.031	4.93474e-229	CHI3L2
0	0.746812	0.275	0.012	0	CLEC17A
2.9902e-43	0.74532	0.548	0.224	5.60304e-39	HNRNPD
7.86058e-59	0.745306	0.521	0.172	1.47292e-54	CCDC69
6.82351e-179	0.744814	0.284	0.025	1.27859e-174	PTK2
6.95049e-28	0.74465	0.74	0.496	1.30238e-23	MZT2B
5.78802e-41	0.742476	0.485	0.184	1.08456e-36	AC004687.1
2.50133e-278	0.742372	0.29	0.016	4.68699e-274	LINC01857
2.49785e-50	0.741732	0.473	0.17	4.68046e-46	LSM10
2.49561e-79	0.740843	0.368	0.077	4.67628e-75	CCNG2
1.29784e-55	0.740117	0.524	0.18	2.43189e-51	ATXN10
4.84326e-189	0.739394	0.186	0.01	9.0753e-185	PLK1
1.31841e-39	0.737691	0.889	0.81	2.47044e-35	HNRNPA1
2.42831e-79	0.737063	0.341	0.072	4.55016e-75	CCDC88A
6.10446e-252	0.7334	0.243	0.012	1.14385e-247	RRM2
2.932e-48	0.732952	0.539	0.197	5.49398e-44	PLEKHA2
2.38681e-69	0.730919	0.344	0.077	4.4724e-65	MCM3
4.82143e-31	0.730471	0.734	0.454	9.0344e-27	PPP1CA
1.10135e-34	0.729654	0.701	0.398	2.0637e-30	TOP1
6.61745e-100	0.729185	0.413	0.081	1.23998e-95	C12orf49
3.77149e-65	0.728333	0.317	0.073	7.06701e-61	FAM49A
8.80119e-37	0.727398	0.838	0.629	1.64917e-32	SLC25A6
6.68382e-24	0.726873	0.548	0.308	1.25241e-19	CKS2
6.07647e-48	0.724408	0.647	0.269	1.13861e-43	LSM14A
1.48361e-25	0.723559	0.566	0.311	2.77998e-21	CHCHD10
2.18461e-81	0.723488	0.458	0.113	4.09353e-77	PTPN18
3.72168e-28	0.720593	0.605	0.331	6.97368e-24	PIM2
3.20111e-53	0.720171	0.494	0.165	5.99823e-49	CD81
1.82228e-33	0.71988	0.647	0.344	3.41458e-29	ATP5PB
3.36322e-86	0.71977	0.359	0.07	6.302e-82	EZH2
5.19768e-39	0.719682	0.635	0.314	9.73942e-35	BANF1
2.97594e-46	0.71768	0.883	0.517	5.57631e-42	HLA-DPB1
3.52463e-51	0.716956	0.524	0.184	6.60446e-47	CUL3
2.12052e-41	0.716183	0.964	0.929	3.97342e-37	RPLP0
6.21184e-40	0.715312	0.533	0.212	1.16398e-35	PRDM2
2.3459e-131	0.714794	0.341	0.048	4.39574e-127	DOK3
7.88914e-50	0.713757	0.542	0.203	1.47827e-45	CYB5R3
4.65775e-31	0.713371	0.805	0.612	8.7277e-27	PCBP2
1.01739e-39	0.712298	0.641	0.302	1.90638e-35	ITSN2
1.74023e-39	0.71207	0.695	0.349	3.26085e-35	HNRNPL
5.04157e-35	0.711718	0.877	0.781	9.4469e-31	BTF3
7.35132e-35	0.711651	0.701	0.376	1.37749e-30	CCT3
1.27748e-38	0.710563	0.377	0.133	2.39375e-34	EDEM1
3.80288e-214	0.710123	0.225	0.013	7.12584e-210	UHRF1
6.88059e-71	0.709299	0.35	0.083	1.28928e-66	CXXC5
1.80988e-53	0.709157	0.431	0.135	3.39135e-49	GLRX3
2.11889e-91	0.707638	0.407	0.084	3.97037e-87	ZNF581
4.45374e-35	0.704231	0.503	0.212	8.34541e-31	METAP2
2.24528e-111	0.704193	0.249	0.03	4.2072e-107	FBXO30
3.55332e-78	0.703872	0.449	0.114	6.65821e-74	ACADM
3.6038e-234	0.703299	0.287	0.019	6.75281e-230	ZWINT
0	0.701473	0.317	0.014	0	KCNK12
4.57973e-32	0.700866	0.647	0.348	8.5815e-28	GABARAPL2
7.43811e-189	0.699789	0.329	0.032	1.39375e-184	SH2B2
1.15626e-35	0.699416	0.551	0.254	2.1666e-31	TRABD
0	0.699101	0.278	0.013	0	BIRC5
1.37208e-29	0.698739	0.683	0.38	2.571e-25	TAF1D
1.811e-101	0.697912	0.326	0.053	3.39346e-97	FANCA
2.36032e-132	0.69744	0.269	0.03	4.42276e-128	CD180
1.5874e-101	0.694856	0.338	0.057	2.97447e-97	C19orf48
1.55975e-46	0.694364	0.461	0.162	2.92266e-42	CARHSP1
6.70548e-29	0.693606	0.638	0.352	1.25647e-24	ATP5F1A
5.79756e-41	0.693143	0.608	0.272	1.08635e-36	ARPC5L
1.92593e-92	0.692448	0.419	0.091	3.6088e-88	SMIM20
0	0.691849	0.275	0.012	0	E2F1
1.84997e-109	0.691847	0.365	0.059	3.46647e-105	AC119396.1
3.20209e-153	0.690258	0.335	0.04	6.00008e-149	UBE2E2
2.98198e-64	0.689762	0.443	0.124	5.58764e-60	SMARCA4
1.47538e-28	0.689257	0.632	0.353	2.76456e-24	TBCA
8.65214e-27	0.688907	0.512	0.251	1.62124e-22	PTPN6
5.76584e-293	0.687329	0.225	0.009	1.0804e-288	CDCA3
2.18764e-105	0.686727	0.356	0.061	4.09919e-101	PDLIM1
5.49692e-27	0.683962	0.632	0.357	1.03001e-22	JPT1
6.41578e-195	0.682259	0.317	0.028	1.20219e-190	ANKRD33B
1.72065e-73	0.68198	0.362	0.083	3.22415e-69	SNRNP25
2.23509e-47	0.681735	0.491	0.177	4.18811e-43	LSM6
2.47542e-98	0.681623	0.305	0.048	4.63845e-94	FEN1
0	0.681125	0.269	0.004	0	ZNF608
5.22472e-74	0.68082	0.401	0.097	9.79007e-70	UBALD1
3.22796e-50	0.680498	0.524	0.196	6.04855e-46	SNX5
2.76369e-27	0.679508	0.686	0.394	5.1786e-23	ACTR2
1.01557e-101	0.678681	0.377	0.069	1.90297e-97	NEK6
7.73714e-142	0.676565	0.249	0.024	1.44979e-137	TPX2
1.66173e-41	0.67394	0.506	0.201	3.11375e-37	FDFT1
5.75005e-30	0.673794	0.572	0.28	1.07744e-25	CCND3
7.56183e-133	0.671767	0.29	0.034	1.41694e-128	HLA-DOB
9.71092e-27	0.670319	0.838	0.623	1.81963e-22	ZFP36L1
3.42951e-46	0.668693	0.494	0.181	6.42622e-42	RPA3
4.06968e-94	0.668545	0.29	0.048	7.62576e-90	PNOC
1.11711e-51	0.666965	0.476	0.162	2.09323e-47	IMP4
1.36534e-28	0.666633	0.799	0.602	2.55838e-24	SLC25A3
7.51701e-79	0.664371	0.413	0.097	1.40854e-74	IFT57
2.63816e-51	0.661319	0.201	0.038	4.94338e-47	HIST1H2AM
1.55168e-25	0.66048	0.749	0.536	2.90754e-21	ATP5F1B
2.76703e-61	0.659624	0.41	0.113	5.18487e-57	UBE2E1
1.59669e-43	0.658811	0.413	0.141	2.99189e-39	BLOC1S6
7.85711e-22	0.658436	0.665	0.451	1.47226e-17	ATP5MC3
3.42551e-35	0.657982	0.859	0.594	6.41872e-31	HNRNPC
1.63745e-44	0.657899	0.458	0.166	3.06825e-40	LYPLA1
3.02808e-124	0.657704	0.26	0.029	5.67401e-120	MCM4
2.22119e-113	0.657148	0.338	0.052	4.16207e-109	LYL1
3.27217e-57	0.656036	0.281	0.064	6.13139e-53	INSIG2
1.07099e-146	0.655716	0.338	0.041	2.00683e-142	TMED8
2.41292e-30	0.65361	0.638	0.334	4.52132e-26	EIF4H
1.60879e-25	0.653139	0.835	0.693	3.01454e-21	YWHAB
6.73725e-33	0.653079	0.686	0.377	1.26243e-28	MRPL18
1.36975e-73	0.652769	0.428	0.106	2.56663e-69	PIK3AP1
7.24915e-212	0.650046	0.296	0.022	1.35835e-207	STAG3
2.82185e-130	0.649185	0.29	0.034	5.28759e-126	MICAL3
6.6486e-38	0.648928	0.605	0.258	1.24582e-33	HLA-DQB1
1.29132e-54	0.648559	0.234	0.046	2.41968e-50	CENPF
6.91807e-167	0.648129	0.335	0.036	1.29631e-162	VNN2
4.48822e-200	0.647901	0.222	0.014	8.41002e-196	LMO2
1.22495e-50	0.646755	0.317	0.082	2.29532e-46	PLEKHF2
1.07322e-46	0.645651	0.368	0.112	2.011e-42	KIF22
1.57215e-124	0.645015	0.12	0.006	2.94589e-120	HIST1H3G
1.28117e-43	0.644978	0.533	0.202	2.40067e-39	RAB11FIP1
7.7472e-32	0.644218	0.392	0.154	1.45167e-27	MBNL2
1.58231e-36	0.642542	0.56	0.251	2.96493e-32	RBM17
6.40362e-32	0.642406	0.611	0.319	1.19991e-27	CCT8
4.19762e-113	0.642175	0.308	0.044	7.86551e-109	RPL39L
2.46418e-209	0.641904	0.231	0.014	4.61738e-205	CDCA8
9.97773e-28	0.641239	0.746	0.466	1.86963e-23	EWSR1
1.49191e-26	0.640446	0.76	0.532	2.79554e-22	EIF3F
1.54693e-106	0.640417	0.275	0.037	2.89864e-102	HIP1R
3.94357e-35	0.640406	0.662	0.334	7.38946e-31	CLTA
3.01615e-33	0.639605	0.68	0.375	5.65167e-29	YWHAE
3.12256e-169	0.639001	0.257	0.021	5.85106e-165	CLSPN
2.9904e-45	0.638574	0.332	0.099	5.60341e-41	AHCY
1.41313e-125	0.638152	0.251	0.027	2.64792e-121	WDFY4
3.19735e-30	0.637862	0.689	0.415	5.9912e-26	BRK1
7.18092e-27	0.634781	0.686	0.404	1.34556e-22	ATP5PF
2.04745e-98	0.633618	0.129	0.009	3.83652e-94	HIST1H3C
9.72602e-22	0.633293	0.518	0.284	1.82246e-17	C1QBP
9.79527e-52	0.632722	0.482	0.162	1.83544e-47	RRP7A
1.22483e-29	0.631331	0.545	0.262	2.2951e-25	SNRPF
4.13289e-46	0.62871	0.515	0.189	7.7442e-42	POLR2G
4.33466e-74	0.626968	0.404	0.097	8.12229e-70	SKAP2
1.78369e-54	0.626471	0.461	0.143	3.34228e-50	URM1
5.75422e-26	0.625981	0.689	0.429	1.07822e-21	SELENOH
1.26097e-27	0.625783	0.922	0.805	2.36281e-23	NPM1
9.91768e-296	0.625157	0.237	0.01	1.85838e-291	PKMYT1
1.23174e-63	0.621936	0.359	0.089	2.30803e-59	POLD2
1.79451e-27	0.62119	0.623	0.337	3.36255e-23	LSM7
8.17858e-63	0.621184	0.425	0.115	1.5325e-58	EBLN3P
1.95555e-31	0.62021	0.485	0.211	3.66431e-27	TMPO
0	0.62005	0.257	0.007	0	MND1
9.09196e-30	0.619754	0.596	0.313	1.70365e-25	EIF2S2
2.14558e-62	0.619722	0.458	0.129	4.02039e-58	MDM4
9.06235e-41	0.618421	0.497	0.193	1.6981e-36	SMC1A
5.20574e-66	0.618257	0.455	0.127	9.75451e-62	SEPHS2
2.53149e-28	0.618143	0.769	0.49	4.7435e-24	EIF3H
1.38359e-66	0.617769	0.392	0.101	2.59257e-62	IFNGR2
3.53578e-47	0.617545	0.287	0.074	6.62534e-43	DMXL1
7.62273e-34	0.617003	0.704	0.359	1.42835e-29	FAM49B
3.9504e-35	0.616149	0.455	0.182	7.40225e-31	GARS
1.07148e-104	0.616057	0.32	0.05	2.00773e-100	SMC2
0	0.615372	0.24	0.003	0	UCHL1
2.86266e-70	0.614723	0.371	0.085	5.36405e-66	RNF41
2.77453e-56	0.614723	0.38	0.103	5.19892e-52	TACC3
2.25065e-87	0.614385	0.383	0.075	4.21726e-83	CDKN2D
6.58839e-23	0.614181	0.506	0.259	1.23453e-18	KPNA2
1.42861e-33	0.613328	0.461	0.195	2.67693e-29	LSM4
2.27609e-21	0.611767	0.434	0.219	4.26494e-17	PIM1
3.32368e-43	0.61123	0.344	0.103	6.2279e-39	PIKFYVE
4.87544e-37	0.611114	0.566	0.244	9.1356e-33	MCUB
2.24187e-38	0.609676	0.461	0.177	4.20081e-34	SNRPA
5.2103e-87	0.609318	0.213	0.028	9.76307e-83	PHGDH
1.09354e-24	0.606807	0.644	0.362	2.04907e-20	ARPC5
1.30177e-25	0.606708	0.686	0.409	2.43925e-21	RPL22L1
1.1194e-101	0.606445	0.332	0.054	2.09754e-97	RRM2B
9.89404e-33	0.60548	0.443	0.183	1.85395e-28	C7orf50
0	0.604624	0.189	0.002	0	KANK2
0	0.604137	0.254	0.011	0	EBF1
1.84139e-77	0.603656	0.284	0.053	3.4504e-73	LILRB1
7.88219e-198	0.603	0.281	0.022	1.47696e-193	XKR6
7.86056e-34	0.600626	0.581	0.27	1.47291e-29	SF3A2
6.27813e-34	0.599616	0.5	0.213	1.1764e-29	PGLS
7.69903e-53	0.599187	0.317	0.08	1.44264e-48	SNX29
7.08243e-40	0.599123	0.458	0.168	1.3271e-35	CNTRL
1.5833e-25	0.597784	0.713	0.457	2.96679e-21	PSMB1
0	0.597601	0.251	0.002	0	HTR3A
2.62694e-80	0.597235	0.243	0.037	4.92236e-76	PRRG4
8.88257e-26	0.596498	0.772	0.554	1.66442e-21	SRSF3
3.0906e-24	0.596292	0.82	0.585	5.79117e-20	ARPC1B
9.02756e-28	0.594963	0.614	0.323	1.69158e-23	PNRC2
3.20022e-23	0.594193	0.695	0.434	5.99657e-19	SRSF10
5.18707e-25	0.594069	0.65	0.378	9.71953e-21	RTRAF
2.83946e-131	0.594001	0.281	0.032	5.32058e-127	UBE2T
8.44109e-62	0.592662	0.377	0.096	1.58169e-57	RCC2
2.47208e-40	0.591891	0.44	0.16	4.63218e-36	RFC1
3.02988e-29	0.591574	0.587	0.294	5.6774e-25	PPP2R1A
5.52677e-25	0.591476	0.934	0.915	1.03561e-20	PFN1
2.6786e-85	0.591235	0.311	0.056	5.01916e-81	RFC2
2.55772e-46	0.591152	0.299	0.082	4.79266e-42	SEMA4A
4.52062e-23	0.590949	0.746	0.479	8.47073e-19	ST13
1.08534e-34	0.588399	0.491	0.197	2.03371e-30	NIN
6.43464e-17	0.588389	0.775	0.648	1.20572e-12	DYNLL1
1.2945e-09	0.588191	0.222	0.115	2.42564e-05	HIST1H1C
6.59871e-33	0.58773	0.425	0.173	1.23647e-28	MRPL4
2.97195e-21	0.587213	0.689	0.448	5.56884e-17	SNRPG
7.56014e-114	0.586816	0.314	0.044	1.41662e-109	KBTBD8
1.51408e-32	0.585762	0.632	0.311	2.83707e-28	UBE2A
1.23213e-81	0.585512	0.29	0.05	2.30877e-77	HELLS
2.097e-113	0.585269	0.269	0.034	3.92935e-109	KLHL5
2.00381e-41	0.584064	0.434	0.158	3.75475e-37	GLRX5
1.40717e-27	0.583819	0.832	0.628	2.63676e-23	HNRNPK
6.4035e-36	0.583585	0.341	0.114	1.19989e-31	TMEM131
1.24398e-37	0.583204	0.416	0.152	2.33097e-33	NGLY1
2.36923e-105	0.582491	0.317	0.048	4.43946e-101	AMFR
6.85825e-56	0.581285	0.225	0.044	1.2851e-51	MARCH1
5.61839e-28	0.58094	0.973	0.974	1.05277e-23	PTMA
1.14285e-176	0.577304	0.281	0.024	2.14148e-172	P2RX5
6.56826e-24	0.576807	0.575	0.312	1.23076e-19	HNRNPAB
4.50357e-73	0.57436	0.305	0.059	8.43879e-69	NUP88
4.38804e-48	0.574024	0.434	0.141	8.22232e-44	ATP6V1E1
2.11661e-23	0.573033	0.775	0.525	3.96611e-19	ZFAS1
1.29201e-44	0.572852	0.482	0.172	2.42096e-40	CEP57
1.41618e-20	0.572708	0.725	0.505	2.65364e-16	UQCRH
1.26974e-36	0.572253	0.452	0.172	2.37924e-32	PRKDC
1.50286e-49	0.571977	0.266	0.063	2.81606e-45	SH3TC1
4.08601e-63	0.571535	0.377	0.095	7.65637e-59	STK40
3.79613e-24	0.571157	0.71	0.427	7.1132e-20	TRA2B
3.79344e-24	0.570146	0.653	0.376	7.10815e-20	SMAP2
2.96262e-86	0.569797	0.311	0.055	5.55136e-82	GMNN
6.96715e-69	0.569544	0.311	0.064	1.3055e-64	MCTP2
7.1407e-33	0.569498	0.53	0.236	1.33802e-28	MPC2
1.62418e-20	0.56908	0.569	0.317	3.04339e-16	MTHFD2
2.60135e-51	0.568704	0.362	0.102	4.8744e-47	RUBCN
3.30902e-28	0.567794	0.305	0.116	6.20045e-24	ST6GALNAC4
3.43725e-21	0.566072	0.749	0.505	6.44073e-17	CNN2
8.55458e-184	0.565889	0.26	0.02	1.60296e-179	KNL1
3.71092e-33	0.565482	0.515	0.221	6.95352e-29	BPTF
4.18767e-131	0.565011	0.266	0.029	7.84686e-127	ARHGAP24
8.93542e-43	0.564312	0.416	0.137	1.67432e-38	LMNB1
5.39481e-56	0.56336	0.311	0.076	1.01088e-51	DCAF12
1.79692e-24	0.563006	0.533	0.276	3.36706e-20	MMADHC
9.81582e-23	0.562785	0.605	0.329	1.83929e-18	RAD21
1.83824e-124	0.562755	0.296	0.037	3.44448e-120	FADS3
4.55559e-28	0.559721	0.449	0.208	8.53627e-24	LSM5
7.48574e-163	0.559401	0.231	0.018	1.40268e-158	OSBPL10
5.0536e-55	0.558496	0.234	0.047	9.46944e-51	DENND3
7.93171e-20	0.557234	0.808	0.666	1.48624e-15	SUMO2
1.67576e-75	0.556918	0.341	0.07	3.14004e-71	RPRD1B
1.24574e-257	0.556595	0.225	0.01	2.33427e-253	SOX5
1.71286e-21	0.555629	0.677	0.43	3.20956e-17	SNRPB
1.96973e-47	0.554957	0.488	0.167	3.69088e-43	SHOC2
3.17348e-37	0.554612	0.099	0.014	5.94646e-33	HIST1H3J
7.06605e-36	0.554208	0.299	0.094	1.32404e-31	PCNA
3.32674e-24	0.554158	0.862	0.613	6.23365e-20	COTL1
3.37765e-20	0.552815	0.554	0.326	6.32904e-16	ANAPC11
2.86708e-27	0.552596	0.632	0.34	5.37234e-23	SRP9
3.3479e-28	0.551421	0.458	0.209	6.2733e-24	CDV3
1.403e-42	0.550395	0.461	0.167	2.62894e-38	COPS3
4.23275e-65	0.550243	0.29	0.06	7.93132e-61	MIOS
8.24866e-58	0.549127	0.272	0.06	1.54563e-53	TSPAN13
1.4432e-19	0.548557	0.728	0.501	2.70426e-15	SNU13
3.74729e-212	0.547291	0.281	0.021	7.02167e-208	LINC00877
2.80476e-44	0.543854	0.434	0.146	5.25555e-40	SH3BP5
1.03138e-26	0.543464	0.581	0.292	1.93261e-22	HNRNPR
0	0.543231	0.213	0.007	0	FAM111B
1.08701e-232	0.542893	0.213	0.01	2.03684e-228	CDCA5
9.6911e-21	0.542515	0.725	0.487	1.81592e-16	UBE2D2
6.69568e-23	0.542386	0.65	0.381	1.25464e-18	RELB
5.91843e-35	0.542376	0.488	0.203	1.109e-30	DAZAP1
2.18475e-57	0.541629	0.362	0.096	4.09378e-53	ANAPC15
1.60495e-29	0.541517	0.485	0.217	3.00735e-25	NUTF2
3.92349e-71	0.54142	0.287	0.055	7.35184e-67	DIRC2
2.34652e-19	0.540484	0.763	0.508	4.39691e-15	JAK1
7.94312e-21	0.540193	0.677	0.432	1.48838e-16	ATP5MF
3.80991e-21	0.539244	0.644	0.404	7.13902e-17	SELENOT
3.46227e-23	0.539035	0.578	0.323	6.4876e-19	CCT2
7.4031e-27	0.53855	0.59	0.305	1.38719e-22	PPP4C
3.64117e-82	0.537464	0.29	0.05	6.82283e-78	LY86
5.53333e-27	0.537149	0.563	0.273	1.03683e-22	PSIP1
1.03632e-55	0.537142	0.389	0.108	1.94185e-51	TFDP1
4.85598e-25	0.536044	0.563	0.282	9.09914e-21	HSPA4
2.88274e-22	0.535817	0.533	0.291	5.40168e-18	HMGN3
8.2064e-87	0.535624	0.284	0.046	1.53771e-82	NCAPD2
5.10776e-28	0.535265	0.521	0.239	9.57092e-24	MTPN
5.01586e-264	0.534644	0.234	0.011	9.39872e-260	SHCBP1
1.24528e-25	0.534466	0.677	0.368	2.3334e-21	SYAP1
1.64374e-33	0.534042	0.455	0.184	3.08004e-29	ETFA
4.8746e-27	0.533786	0.41	0.168	9.13402e-23	ATP2A3
2.84949e-165	0.533167	0.222	0.016	5.33937e-161	IFNLR1
1.15033e-28	0.532803	0.56	0.259	2.15549e-24	TAF15
4.71271e-41	0.532358	0.419	0.15	8.83068e-37	MCTS1
1.22603e-81	0.531811	0.317	0.059	2.29734e-77	LYPLAL1
5.45477e-184	0.530393	0.234	0.016	1.02211e-179	FCRL1
1.42412e-41	0.529899	0.461	0.165	2.66851e-37	PTEN
1.24085e-69	0.528726	0.329	0.07	2.32511e-65	ADORA2A
2.41905e-42	0.528209	0.341	0.103	4.53282e-38	CAMK2D
2.00049e-18	0.527474	0.778	0.638	3.74852e-14	COX6A1
3.51865e-18	0.525597	0.716	0.497	6.59325e-14	HNRNPF
1.01944e-31	0.524858	0.443	0.179	1.91023e-27	RBM6
1.25103e-27	0.523838	0.539	0.258	2.34419e-23	SFT2D1
1.09773e-34	0.522786	0.548	0.24	2.05692e-30	HSBP1
4.59198e-15	0.522074	0.599	0.38	8.60446e-11	BCL3
1.72942e-49	0.521613	0.38	0.113	3.24058e-45	COMMD4
6.97078e-77	0.521376	0.308	0.058	1.30618e-72	BARD1
1.5575e-34	0.521366	0.446	0.176	2.91844e-30	USF2
2.2581e-23	0.520528	0.44	0.198	4.23122e-19	NFAT5
1.70594e-34	0.520331	0.401	0.154	3.19659e-30	TIMM13
2.89247e-95	0.520239	0.231	0.029	5.4199e-91	PKIG
1.93076e-21	0.520138	0.189	0.062	3.61786e-17	HIST1H2BC
2.43595e-54	0.519818	0.38	0.105	4.56448e-50	NUDT1
1.3954e-28	0.517559	0.65	0.339	2.6147e-24	EIF3A
1.85853e-21	0.516015	0.725	0.483	3.48251e-17	GNG5
1.57981e-23	0.515811	0.455	0.222	2.96025e-19	PRDX3
3.45712e-14	0.515287	0.629	0.424	6.47794e-10	CALM3
9.8318e-30	0.514212	0.335	0.123	1.84228e-25	MEF2A
4.38844e-18	0.514055	0.662	0.436	8.22306e-14	RALY
1.73703e-35	0.513067	0.458	0.174	3.25486e-31	MOB3A
2.29393e-115	0.512641	0.24	0.027	4.29836e-111	LRRK1
2.69332e-75	0.511693	0.311	0.061	5.04675e-71	PRKD3
5.37553e-30	0.51144	0.491	0.213	1.00727e-25	EPS15
2.83017e-66	0.510869	0.281	0.056	5.30318e-62	MSH6
6.91523e-25	0.509714	0.665	0.373	1.29578e-20	CSNK2B
1.83075e-33	0.508145	0.35	0.124	3.43046e-29	GMDS
2.18857e-33	0.507988	0.344	0.116	4.10094e-29	UHRF2
1.49858e-30	0.507958	0.503	0.218	2.80804e-26	SASH3
3.82649e-109	0.506914	0.237	0.028	7.17007e-105	SCARB1
1.01764e-63	0.505807	0.323	0.073	1.90685e-59	HAUS4
1.26211e-131	0.505225	0.257	0.027	2.36495e-127	CENPH
2.60198e-16	0.505162	0.566	0.356	4.87558e-12	CDK2AP2
7.87691e-21	0.505146	0.491	0.252	1.47598e-16	DGUOK
2.02614e-76	0.504244	0.365	0.078	3.79658e-72	XPNPEP1
2.74013e-24	0.503858	0.665	0.396	5.13445e-20	NR4A1
1.56056e-23	0.503544	0.515	0.259	2.92418e-19	PHB2
4.94484e-41	0.503246	0.24	0.06	9.26563e-37	SH2B3
6.42686e-43	0.502714	0.401	0.129	1.20426e-38	DCK
1.74345e-75	0.500138	0.234	0.037	3.26687e-71	TFEB
9.87815e-36	0.499201	0.377	0.132	1.85097e-31	MDM2
4.16196e-56	0.498724	0.308	0.078	7.79868e-52	SPATS2
9.1417e-51	0.498512	0.266	0.061	1.71297e-46	LIG1
2.09015e-31	0.49847	0.491	0.214	3.91652e-27	FAM96A
1.63846e-23	0.49826	0.602	0.332	3.07014e-19	TXNL4A
1.5841e-17	0.498247	0.59	0.339	2.96829e-13	DDX21
2.34732e-63	0.497664	0.18	0.026	4.39842e-59	SLC9A7
6.44412e-49	0.496829	0.383	0.112	1.2075e-44	RPIA
1.58985e-63	0.495795	0.308	0.066	2.97906e-59	VRK1
2.61417e-37	0.495218	0.347	0.114	4.89843e-33	SKA2
2.47252e-21	0.495124	0.62	0.344	4.633e-17	NAP1L1
7.62647e-25	0.494909	0.419	0.188	1.42905e-20	AK2
1.37578e-77	0.494594	0.144	0.014	2.57793e-73	HIST2H2AB
2.41255e-26	0.494513	0.545	0.261	4.52063e-22	HIF1A
1.03551e-35	0.493148	0.425	0.155	1.94034e-31	BRWD1
1.42784e-44	0.492537	0.455	0.154	2.67548e-40	MED30
2.32395e-20	0.492421	0.623	0.349	4.35462e-16	WAS
3.99056e-25	0.492022	0.539	0.279	7.47752e-21	DNAJC15
3.60504e-73	0.491623	0.272	0.049	6.75513e-69	HLA-DOA
7.30085e-66	0.491339	0.293	0.061	1.36803e-61	BCL2L12
1.59766e-30	0.49128	0.156	0.036	2.99369e-26	HIST2H2BF
1.99307e-23	0.490986	0.509	0.25	3.73462e-19	SNHG7
2.30098e-27	0.486939	0.943	0.896	4.31158e-23	RPS5
1.29218e-75	0.486762	0.237	0.037	2.42129e-71	USP53
2.78499e-115	0.485362	0.198	0.019	5.21851e-111	RNF144B
1.7598e-46	0.484429	0.35	0.104	3.29751e-42	BET1
7.19095e-22	0.484287	0.56	0.308	1.34744e-17	LSM8
7.48032e-21	0.484077	0.635	0.371	1.40166e-16	HNRNPM
1.43477e-36	0.483709	0.356	0.12	2.68847e-32	TIFA
6.60809e-116	0.48353	0.246	0.028	1.23822e-111	CENPW
2.03689e-136	0.48264	0.18	0.013	3.81672e-132	DHRS9
1.71499e-41	0.482304	0.386	0.123	3.21356e-37	STIM2
2.13425e-22	0.481561	0.59	0.321	3.99915e-18	SNRPD3
6.92281e-21	0.481152	0.668	0.408	1.2972e-16	NDUFV2
7.1138e-37	0.480781	0.446	0.171	1.33298e-32	TAF9
4.51176e-34	0.480241	0.308	0.102	8.45413e-30	DNAJC10
2.42955e-19	0.47991	0.497	0.252	4.55248e-15	RASGEF1B
2.92527e-56	0.478602	0.311	0.075	5.48137e-52	SVBP
1.56416e-29	0.477611	0.545	0.252	2.93093e-25	PMAIP1
3.30992e-34	0.477482	0.434	0.167	6.20212e-30	DEGS1
1.25303e-61	0.477433	0.296	0.063	2.34793e-57	MAP4K2
2.582e-25	0.476887	0.539	0.263	4.83815e-21	SIAH2
1.15224e-42	0.476453	0.5	0.179	2.15906e-38	ID3
1.73646e-46	0.476298	0.243	0.056	3.25377e-42	CIITA
7.50725e-18	0.475863	0.847	0.673	1.40671e-13	SFPQ
9.87238e-29	0.475668	0.626	0.309	1.84989e-24	PPP2CA
5.54547e-149	0.475302	0.219	0.017	1.03911e-144	MCM2
6.75596e-77	0.4753	0.192	0.025	1.26593e-72	CENPE
3.66481e-26	0.474622	0.539	0.267	6.86711e-22	CNIH1
1.06191e-90	0.47419	0.251	0.036	1.98981e-86	CHAF1A
0	0.473656	0.219	0.001	0	CAMP
3.34907e-19	0.473493	0.886	0.786	6.27548e-15	EEF2
3.08966e-60	0.473294	0.311	0.07	5.7894e-56	YEATS4
9.98783e-33	0.473264	0.422	0.163	1.87152e-28	ARHGAP25
9.83773e-106	0.472871	0.246	0.03	1.84339e-101	MAD2L1
9.22634e-30	0.471627	0.97	0.953	1.72883e-25	RPL8
1.79142e-21	0.471416	0.581	0.317	3.35676e-17	BUD31
1.14848e-14	0.470913	0.587	0.384	2.15202e-10	EIF5A
2.31696e-24	0.470809	0.44	0.201	4.34152e-20	SNRPE
7.69357e-171	0.468921	0.21	0.014	1.44162e-166	NUF2
3.44446e-148	0.468322	0.141	0.007	6.45423e-144	ANK1
3.60879e-48	0.467719	0.275	0.067	6.76216e-44	DTYMK
5.84555e-21	0.46726	0.524	0.273	1.09534e-16	TALDO1
2.46356e-31	0.466386	0.347	0.123	4.61622e-27	USP1
1.79818e-73	0.466061	0.305	0.059	3.36944e-69	CERS4
7.00489e-19	0.465873	0.635	0.374	1.31258e-14	TRAPPC1
7.60405e-41	0.465852	0.368	0.119	1.42485e-36	MRPL37
6.11988e-28	0.46561	0.545	0.248	1.14674e-23	ABI1
6.97548e-28	0.46472	0.467	0.21	1.30707e-23	ARL5A
1.2687e-132	0.464569	0.249	0.025	2.37729e-128	KATNAL1
4.56424e-33	0.46415	0.192	0.048	8.55248e-29	ALOX5
2.69019e-120	0.464094	0.21	0.02	5.04087e-116	PRC1
2.37434e-35	0.464068	0.446	0.169	4.44904e-31	ARPC4
1.40332e-32	0.463883	0.437	0.176	2.62953e-28	TXN2
3.50028e-19	0.463358	0.59	0.341	6.55883e-15	UQCRFS1
1.13577e-28	0.463297	0.479	0.2	2.1282e-24	C12orf75
3.70841e-91	0.463259	0.105	0.007	6.94882e-87	HIST1H3F
3.7589e-49	0.462285	0.347	0.096	7.04343e-45	POLR2D
2.38748e-30	0.462246	0.356	0.131	4.47365e-26	DNAJC9
4.38137e-116	0.461291	0.246	0.028	8.20981e-112	PXMP2
1.04912e-25	0.460273	0.509	0.248	1.96584e-21	POLR2J
0	0.460202	0.171	0.004	0	C12orf74
1.23306e-35	0.459912	0.461	0.174	2.31051e-31	PTDSS1
1.43542e-20	0.459632	0.473	0.233	2.68969e-16	GNA13
1.38575e-68	0.459384	0.159	0.02	2.59662e-64	FCRL2
6.36814e-20	0.459046	0.26	0.104	1.19326e-15	RAPGEF1
1.17679e-21	0.458592	0.479	0.235	2.20508e-17	PSMD4
1.37623e-223	0.458043	0.21	0.01	2.57877e-219	GTSE1
2.54351e-35	0.457483	0.389	0.142	4.76602e-31	DESI1
2.23531e-18	0.456989	0.632	0.389	4.18853e-14	RBMX
1.27978e-40	0.456865	0.443	0.155	2.39806e-36	TSG101
3.76869e-15	0.456617	0.659	0.445	7.06178e-11	PTP4A2
2.54569e-21	0.45657	0.632	0.356	4.77011e-17	RSL24D1
3.04733e-164	0.45641	0.231	0.018	5.71008e-160	CHEK1
1.45076e-32	0.45578	0.392	0.151	2.71844e-28	NCF4
1.08436e-40	0.455449	0.383	0.125	2.03187e-36	MZT1
5.57521e-16	0.454741	0.626	0.386	1.04468e-11	FNBP1
1.84292e-63	0.454535	0.335	0.077	3.45327e-59	METTL21A
2.32669e-29	0.454168	0.491	0.218	4.35975e-25	NUDT21
2.72546e-32	0.454147	0.431	0.168	5.10697e-28	SNAP23
4.52873e-36	0.453892	0.272	0.079	8.48593e-32	IPO5
7.40069e-29	0.453003	0.314	0.112	1.38674e-24	STAT6
1.14034e-29	0.452355	0.347	0.128	2.13676e-25	WASHC4
6.32939e-30	0.451577	0.488	0.221	1.186e-25	TMEM256
2.18063e-22	0.451177	0.638	0.341	4.08607e-18	ZNF207
9.42874e-37	0.451147	0.32	0.099	1.76676e-32	ING3
2.56486e-224	0.450854	0.171	0.007	4.80603e-220	AC099524.1
3.15506e-30	0.450766	0.302	0.101	5.91195e-26	ARHGAP17
1.30597e-15	0.449941	0.641	0.417	2.44712e-11	YWHAQ
1.16525e-20	0.449929	0.299	0.125	2.18345e-16	ITPR2
3.89656e-20	0.449893	0.623	0.355	7.30137e-16	THRAP3
4.03203e-27	0.44936	0.326	0.127	7.55521e-23	CDK4
3.46236e-20	0.448874	0.671	0.408	6.48777e-16	POMP
3.19472e-48	0.44777	0.428	0.138	5.98626e-44	CBWD5
1.32681e-49	0.447705	0.219	0.044	2.48618e-45	SGPP1
1.8381e-30	0.447391	0.422	0.168	3.44423e-26	HDAC1
2.07668e-206	0.447018	0.231	0.014	3.89129e-202	BRCA1
6.95368e-16	0.446616	0.757	0.54	1.30298e-11	HCLS1
1.07238e-41	0.446535	0.311	0.089	2.00942e-37	PAFAH1B3
0	0.446293	0.201	0.006	0	IGHD
2.61767e-25	0.44617	0.949	0.928	4.905e-21	RPL15
1.89043e-49	0.444911	0.284	0.068	3.54229e-45	DGKD
2.95485e-23	0.444871	0.434	0.198	5.53679e-19	R3HDM4
1.45935e-17	0.444866	0.668	0.404	2.73453e-13	WTAP
5.72453e-24	0.444108	0.392	0.169	1.07266e-19	UPF2
9.73784e-36	0.444079	0.159	0.033	1.82468e-31	HIST1H3H
1.60464e-43	0.443541	0.386	0.122	3.00678e-39	PPIH
1.69462e-154	0.443382	0.192	0.013	3.17537e-150	NCAPG
3.74282e-27	0.442574	0.443	0.194	7.0133e-23	RAD23B
2.63723e-22	0.442466	0.686	0.391	4.94163e-18	AHSA1
1.57421e-45	0.442208	0.278	0.072	2.94975e-41	MRPL15
8.41532e-29	0.44206	0.413	0.166	1.57686e-24	SMC3
6.30677e-15	0.442024	0.68	0.458	1.18176e-10	RBM3
2.96408e-37	0.442005	0.332	0.105	5.5541e-33	SAE1
1.28936e-72	0.441732	0.263	0.047	2.416e-68	RNASEH2A
2.38155e-16	0.441611	0.743	0.514	4.46256e-12	PKM
1.33272e-40	0.4416	0.329	0.099	2.49726e-36	ELK3
5.228e-36	0.441473	0.368	0.127	9.79622e-32	DNAJB2
3.54026e-43	0.441385	0.296	0.08	6.63374e-39	SREBF2
5.12438e-151	0.441341	0.234	0.019	9.60206e-147	NCAPH
3.87445e-14	0.441175	0.183	0.072	7.25995e-10	HIST2H2AC
0	0.440877	0.195	0.003	0	BAIAP2L1
1.83006e-40	0.440851	0.353	0.109	3.42916e-36	GCHFR
7.63165e-24	0.440803	0.497	0.237	1.43002e-19	AKIRIN2
1.12014e-17	0.440695	0.868	0.763	2.09891e-13	COX4I1
2.23264e-24	0.440385	0.521	0.258	4.18352e-20	CYBC1
1.58112e-36	0.43961	0.38	0.13	2.96271e-32	SINHCAF
6.67421e-21	0.439217	0.383	0.18	1.25061e-16	FDPS
1.05482e-25	0.437789	0.527	0.257	1.97651e-21	ACP1
1.9902e-149	0.437689	0.228	0.019	3.72925e-145	ORC6
9.69728e-27	0.437457	0.521	0.235	1.81708e-22	THUMPD3-AS1
6.03163e-39	0.4372	0.389	0.128	1.13021e-34	MTF2
6.40014e-57	0.436934	0.353	0.087	1.19926e-52	GNB5
7.88448e-16	0.435474	0.746	0.503	1.47739e-11	WIPF1
2.72269e-210	0.434319	0.213	0.012	5.10178e-206	SGO1
2.1183e-55	0.433495	0.299	0.069	3.96927e-51	BCL6
1.93922e-78	0.43331	0.12	0.01	3.6337e-74	HIST1H4F
5.53301e-34	0.431128	0.362	0.125	1.03678e-29	TUBB2A
1.66575e-18	0.430903	0.509	0.275	3.12128e-14	NDUFA12
1.40994e-27	0.430601	0.329	0.122	2.64194e-23	PRKRIP1
4.96731e-63	0.430571	0.111	0.011	9.30774e-59	HIST1H2AB
2.4551e-16	0.43011	0.85	0.715	4.60036e-12	CHCHD2
4.72156e-30	0.429824	0.437	0.181	8.84726e-26	CCM2
4.79753e-38	0.42966	0.434	0.154	8.98962e-34	GIT2
2.13073e-21	0.429529	0.662	0.363	3.99256e-17	GNAI2
2.45502e-47	0.428583	0.278	0.068	4.60021e-43	ATAD2
6.60046e-35	0.428327	0.314	0.104	1.23679e-30	UNC93B1
4.86898e-61	0.428123	0.272	0.055	9.1235e-57	DCUN1D1
5.71746e-20	0.427918	0.455	0.227	1.07134e-15	ATG3
2.41136e-21	0.427907	0.383	0.174	4.51841e-17	IMPDH2
9.55851e-54	0.427613	0.081	0.007	1.79107e-49	HIST1H2BM
1.56989e-28	0.427555	0.458	0.199	2.94165e-24	PSMA4
6.20153e-17	0.427372	0.512	0.293	1.16204e-12	NDUFAB1
2.86359e-18	0.42647	0.566	0.315	5.3658e-14	EIF1B
1.60855e-22	0.426166	0.407	0.184	3.01411e-18	ANP32E
4.24225e-23	0.425732	0.976	0.973	7.94913e-19	RPL19
4.66742e-159	0.425426	0.21	0.015	8.7458e-155	CCNA2
1.33228e-17	0.424014	0.659	0.4	2.49643e-13	FKBP1A
1.41673e-24	0.423469	0.183	0.053	2.65468e-20	HIST1H2AG
5.80497e-41	0.423207	0.308	0.089	1.08773e-36	POLR3K
2.28733e-30	0.422898	0.296	0.101	4.28599e-26	SLC1A4
6.65735e-33	0.422329	0.305	0.101	1.24745e-28	PLIN3
4.92565e-18	0.420807	0.599	0.356	9.22969e-14	MRPS6
1.65796e-25	0.420727	0.434	0.193	3.10668e-21	ELAVL1
6.0498e-52	0.420532	0.29	0.069	1.13361e-47	CHD7
4.07712e-40	0.420381	0.284	0.079	7.63971e-36	TMEM106C
7.92038e-26	0.420327	0.362	0.143	1.48412e-21	AFTPH
1.19164e-73	0.418242	0.225	0.034	2.23289e-69	RFC4
1.36564e-18	0.417997	0.701	0.406	2.55893e-14	CHORDC1
6.73055e-108	0.416518	0.231	0.026	1.26117e-103	WDR34
2.30158e-19	0.414596	0.985	0.961	4.3127e-15	RPS2
3.15375e-48	0.414503	0.18	0.033	5.9095e-44	KMO
4.28024e-26	0.414439	0.38	0.159	8.02032e-22	TOR3A
5.68994e-35	0.414069	0.305	0.096	1.06618e-30	EEF1E1
6.01159e-30	0.413899	0.419	0.166	1.12645e-25	SARNP
1.33192e-77	0.413707	0.165	0.019	2.49576e-73	LINC02397
3.62202e-17	0.413568	0.557	0.315	6.78694e-13	TRA2A
1.85771e-103	0.413202	0.192	0.019	3.48098e-99	PUS10
5.73747e-66	0.412669	0.222	0.038	1.07509e-61	DENND5B
2.12323e-54	0.412311	0.257	0.054	3.97851e-50	MYO9A
2.0214e-18	0.411877	0.449	0.236	3.7877e-14	NAA10
8.32078e-23	0.411624	0.347	0.144	1.55915e-18	USP22
8.07041e-12	0.411617	0.68	0.484	1.51223e-07	NME2
1.58444e-172	0.410882	0.168	0.009	2.96892e-168	CDCA2
2.11329e-50	0.410596	0.243	0.054	3.95988e-46	GEMIN7
1.83083e-15	0.410581	0.725	0.503	3.4306e-11	SERBP1
2.35565e-18	0.410438	0.569	0.313	4.41402e-14	LPXN
3.55563e-30	0.409706	0.32	0.112	6.66254e-26	AP1B1
9.35989e-27	0.409468	0.257	0.088	1.75386e-22	AKAP2
2.79197e-35	0.408824	0.287	0.085	5.2316e-31	MCM6
1.47302e-90	0.408703	0.147	0.013	2.76015e-86	CDC6
3.28917e-13	0.408642	0.485	0.296	6.16326e-09	SIVA1
1.60819e-27	0.408514	0.329	0.122	3.01343e-23	SUDS3
4.42756e-23	0.407948	0.428	0.196	8.29636e-19	HSPB11
3.2965e-17	0.407097	0.587	0.334	6.17698e-13	MAGOH
2.01528e-25	0.407019	0.296	0.108	3.77623e-21	INTS10
2.71997e-112	0.406893	0.162	0.013	5.09669e-108	HMMR
1.21045e-26	0.406765	0.404	0.165	2.26814e-22	LYSMD2
2.00635e-31	0.406736	0.359	0.131	3.75951e-27	SSRP1
3.93147e-26	0.405974	0.314	0.119	7.36679e-22	BID
4.47846e-31	0.405888	0.374	0.138	8.39174e-27	THOC3
8.19864e-17	0.405538	0.356	0.17	1.53626e-12	HDGF
8.78365e-06	0.405525	0.123	0.065	0.164588	FCRL5
3.89742e-39	0.405521	0.371	0.12	7.30298e-35	EGLN2
0.309912	0.405126	0.075	0.062	1	Z93241.1
8.29776e-34	0.405061	0.395	0.146	1.55483e-29	PLEKHJ1
1.35011e-29	0.404459	0.302	0.101	2.52984e-25	RASGRP2
3.69449e-19	0.404131	0.545	0.294	6.92274e-15	LAP3
1.1975e-13	0.40399	0.76	0.584	2.24388e-09	ALDOA
1.18984e-31	0.403815	0.278	0.087	2.22953e-27	ADAM19
1.55185e-10	0.403708	0.425	0.243	2.90785e-06	SMG1
4.37254e-26	0.403701	0.266	0.09	8.19327e-22	RRM1
2.95581e-100	0.40288	0.186	0.019	5.5386e-96	SCRN1
5.83718e-43	0.402581	0.32	0.092	1.09377e-38	ARL14EP
5.8949e-147	0.402565	0.192	0.014	1.10459e-142	PAWR
7.70726e-29	0.402518	0.452	0.187	1.44419e-24	ITGAE
1.2845e-15	0.40191	0.88	0.793	2.4069e-11	RPL4
1.75295e-239	0.40175	0.189	0.008	3.28469e-235	CDC45
1.07061e-27	0.400335	0.237	0.074	2.00612e-23	RIPK2
1.98292e-24	0.400206	0.395	0.168	3.7156e-20	TADA3
3.68703e-82	0.399852	0.254	0.039	6.90877e-78	U2AF1L5
7.0808e-21	0.399794	0.584	0.317	1.3268e-16	NASP
1.05689e-32	0.39962	0.287	0.09	1.9804e-28	GOT1
5.75651e-15	0.398899	0.53	0.319	1.07865e-10	ATF4
6.08623e-52	0.398723	0.195	0.036	1.14044e-47	HDAC9
1.02007e-20	0.398661	0.44	0.218	1.91141e-16	NAA38
1.5579e-22	0.398652	0.614	0.332	2.9192e-18	ZC3H15
1.58525e-106	0.398525	0.263	0.034	2.97043e-102	HAUS8
2.60603e-93	0.397989	0.198	0.023	4.88319e-89	ST14
9.52486e-53	0.397706	0.213	0.041	1.78477e-48	FARP2
2.64472e-20	0.397662	0.527	0.275	4.95568e-16	MLF2
5.41394e-13	0.39658	0.787	0.608	1.01446e-08	SERP1
5.63787e-16	0.396398	0.449	0.243	1.05642e-11	DCTN3
1.19492e-94	0.39523	0.144	0.012	2.23905e-90	GRAMD1C
5.92524e-37	0.394903	0.272	0.078	1.11027e-32	RMDN1
8.3935e-24	0.39459	0.533	0.255	1.57277e-19	TIAL1
2.79615e-16	0.394069	0.602	0.349	5.23943e-12	ARGLU1
1.59799e-28	0.393985	0.138	0.031	2.99432e-24	CHAC1
2.12744e-14	0.393982	0.623	0.393	3.98641e-10	PSMB3
3.75731e-44	0.39367	0.329	0.093	7.04044e-40	UTP6
1.2435e-35	0.393524	0.347	0.114	2.33008e-31	DTNBP1
1.44654e-43	0.393361	0.21	0.045	2.71052e-39	MAP2K6
1.60011e-84	0.393257	0.204	0.026	2.99828e-80	HMGB3
2.16274e-10	0.392088	0.656	0.503	4.05254e-06	COX8A
9.26835e-47	0.391686	0.302	0.079	1.7367e-42	RPAP3
1.00944e-128	0.391637	0.213	0.019	1.89149e-124	RFC3
1.08013e-75	0.391263	0.156	0.017	2.02394e-71	NEK8
1.35877e-97	0.391168	0.165	0.015	2.54607e-93	ASPM
3.36436e-29	0.391041	0.26	0.085	6.30413e-25	NADK
6.72886e-14	0.390899	0.811	0.612	1.26085e-09	GABARAP
1.36523e-32	0.390629	0.365	0.135	2.55816e-28	DAP
5.65008e-20	0.390286	0.569	0.307	1.05871e-15	EIF3I
3.84607e-12	0.389898	0.754	0.542	7.20677e-08	HNRNPU
1.54178e-70	0.389732	0.165	0.02	2.88898e-66	GTSF1
5.70452e-26	0.38938	0.374	0.152	1.06891e-21	ATG101
1.82194e-21	0.389321	0.437	0.202	3.41394e-17	TROVE2
2.36715e-32	0.389076	0.407	0.153	4.43557e-28	CHTOP
7.77943e-18	0.389037	0.584	0.339	1.45771e-13	SF3B6
5.98649e-17	0.388957	0.692	0.43	1.12175e-12	CCT4
8.55481e-24	0.388337	0.386	0.165	1.603e-19	LPIN1
7.44741e-26	0.388212	0.362	0.142	1.3955e-21	EHD1
1.99352e-14	0.388186	0.413	0.227	3.73546e-10	PRMT1
9.33269e-18	0.387915	0.545	0.301	1.74876e-13	CCT7
9.46431e-22	0.387761	0.488	0.239	1.77342e-17	ANP32A
4.84783e-26	0.387714	0.695	0.386	9.08386e-22	MX1
5.78393e-26	0.387237	0.362	0.148	1.08379e-21	MRPL27
7.93563e-13	0.386864	0.695	0.458	1.48698e-08	UBXN1
3.63831e-19	0.386264	0.419	0.204	6.81747e-15	BAG1
8.78904e-16	0.386149	0.449	0.241	1.64689e-11	VPS29
1.17978e-23	0.385413	0.296	0.113	2.21067e-19	PDHA1
6.80879e-20	0.384935	0.569	0.308	1.27583e-15	ELOC
2.43875e-17	0.384785	0.563	0.329	4.56974e-13	ADRM1
1.49314e-25	0.384401	0.249	0.084	2.79785e-21	SETDB2
1.72186e-29	0.38392	0.246	0.074	3.22642e-25	KIF20B
2.04803e-39	0.382697	0.365	0.116	3.83759e-35	DAXX
1.73459e-54	0.382453	0.207	0.038	3.25027e-50	SLC35E3
5.31771e-19	0.382234	0.701	0.443	9.96432e-15	RGS2
6.05405e-18	0.382225	0.602	0.356	1.13441e-13	RNPS1
7.61587e-19	0.382146	0.497	0.257	1.42706e-14	CBX3
1.215e-64	0.38181	0.183	0.026	2.27666e-60	NDC80
0	0.381661	0.195	0.002	0	AFF2
5.06271e-18	0.380916	0.665	0.396	9.4865e-14	TCP1
3.50288e-67	0.380608	0.15	0.018	6.56369e-63	AC012368.1
7.97432e-40	0.380287	0.254	0.067	1.49423e-35	HADH
4.11923e-19	0.379359	0.41	0.199	7.7186e-15	ETFB
4.305e-116	0.379113	0.165	0.013	8.0667e-112	ICOSLG
2.53317e-16	0.378877	0.452	0.233	4.74666e-12	AP2S1
3.2838e-39	0.378716	0.246	0.064	6.15319e-35	THOC6
5.26851e-62	0.378506	0.156	0.02	9.87214e-58	SGO2
5.47386e-20	0.378471	0.404	0.189	1.02569e-15	GTF2I
9.1495e-96	0.377947	0.132	0.01	1.71443e-91	CENPA
8.19018e-25	0.377909	0.278	0.103	1.53468e-20	MRPS14
1.50987e-14	0.377355	0.476	0.272	2.8292e-10	GTF2A2
1.7572e-13	0.377272	0.793	0.643	3.29263e-09	CIRBP
2.28576e-35	0.3772	0.422	0.153	4.28306e-31	PANK2
2.37393e-24	0.376377	0.431	0.189	4.44826e-20	RBM42
1.74897e-26	0.376298	0.347	0.137	3.27722e-22	CBWD2
1.97268e-155	0.376279	0.222	0.017	3.69641e-151	AP1S3
2.10664e-121	0.37609	0.213	0.02	3.94743e-117	FANCI
2.85167e-40	0.37573	0.171	0.034	5.34346e-36	SRD5A1
1.72121e-42	0.37571	0.296	0.08	3.22521e-38	MLH1
5.25954e-54	0.375161	0.272	0.06	9.85532e-50	RABGAP1
5.68856e-28	0.374636	0.377	0.145	1.06592e-23	POGZ
1.09701e-108	0.374518	0.228	0.025	2.05558e-104	PM20D2
1.11628e-35	0.374517	0.308	0.094	2.09169e-31	RAE1
9.65958e-20	0.374314	0.359	0.166	1.81001e-15	ZBTB8OS
2.65164e-12	0.374075	0.575	0.363	4.96865e-08	IRF7
6.90991e-36	0.373892	0.311	0.097	1.29478e-31	SLC25A33
3.79209e-56	0.3734	0.296	0.068	7.10562e-52	HAUS1
3.90162e-28	0.372993	0.434	0.178	7.31085e-24	RB1
2.52445e-19	0.372919	0.47	0.236	4.73031e-15	PSMG2
1.75993e-16	0.372448	0.59	0.348	3.29775e-12	NONO
3.10926e-23	0.372103	0.979	0.973	5.82613e-19	RPS8
1.56152e-27	0.372098	0.458	0.194	2.92598e-23	CPSF6
2.24134e-16	0.371855	0.323	0.147	4.19982e-12	LARP7
4.21292e-35	0.371726	0.386	0.138	7.89418e-31	UBE2V2
7.44233e-68	0.371708	0.213	0.033	1.39454e-63	WEE1
9.63118e-13	0.37157	0.575	0.369	1.80469e-08	ZNF706
1.20383e-13	0.371118	0.536	0.314	2.25573e-09	ENY2
3.96426e-14	0.370887	0.443	0.241	7.42823e-10	VASP
6.22887e-63	0.370796	0.195	0.031	1.16717e-58	AC084033.3
7.15592e-49	0.370404	0.171	0.029	1.34088e-44	SLCO4A1
3.59002e-24	0.370205	0.302	0.117	6.72697e-20	HSD17B12
3.21093e-20	0.370093	0.976	0.965	6.01665e-16	RPL18A
3.22903e-30	0.369571	0.29	0.096	6.05056e-26	CTNNBL1
1.15685e-63	0.367906	0.216	0.035	2.1677e-59	ZNF318
1.62642e-15	0.367668	0.901	0.8	3.04759e-11	PABPC1
7.56953e-20	0.367232	0.488	0.253	1.41838e-15	SUPT4H1
1.10863e-13	0.366421	0.503	0.289	2.07736e-09	JMJD1C
5.93157e-13	0.366271	0.823	0.671	1.11146e-08	UBE2D3
9.791e-14	0.365985	0.32	0.16	1.83464e-09	UBA1
4.37072e-42	0.365813	0.293	0.083	8.18986e-38	MYL6B
7.09398e-16	0.365621	0.65	0.392	1.32927e-11	PAPOLA
6.74217e-16	0.365514	0.587	0.348	1.26335e-11	CCT6A
8.50933e-12	0.365374	0.772	0.582	1.59448e-07	BTG2
5.06607e-22	0.365251	0.524	0.256	9.49281e-18	PNN
2.0154e-40	0.365118	0.281	0.076	3.77645e-36	PVT1
7.98383e-23	0.365029	0.467	0.216	1.49601e-18	EIF6
1.33604e-19	0.364807	0.533	0.278	2.50347e-15	SNRNP70
5.23706e-25	0.364771	0.467	0.215	9.81321e-21	DDT
5.71242e-97	0.364751	0.237	0.03	1.07039e-92	BPNT1
6.0804e-19	0.364073	0.287	0.124	1.13935e-14	NDUFA8
2.26674e-15	0.363778	0.56	0.329	4.24743e-11	EIF3M
4.87862e-121	0.363694	0.228	0.023	9.14155e-117	WDR76
9.82391e-72	0.363386	0.138	0.014	1.8408e-67	GEN1
1.20922e-15	0.363312	0.563	0.336	2.26583e-11	NOL7
1.16174e-26	0.362566	0.263	0.088	2.17687e-22	RASSF2
6.20174e-24	0.361414	0.449	0.2	1.16208e-19	CNPPD1
8.89493e-19	0.360865	0.557	0.296	1.66673e-14	KPNB1
1.56533e-56	0.360561	0.201	0.035	2.93312e-52	BCAT1
3.39782e-80	0.360508	0.165	0.019	6.36683e-76	AL133467.1
2.49566e-19	0.360181	0.207	0.074	4.67637e-15	FAM45A
3.49554e-30	0.360064	0.311	0.108	6.54994e-26	RFXANK
1.25475e-28	0.359982	0.347	0.128	2.35115e-24	XPO1
2.39833e-16	0.359801	0.542	0.314	4.494e-12	ATP5F1C
1.23897e-32	0.359623	0.359	0.127	2.32158e-28	MPLKIP
2.87581e-18	0.359342	0.386	0.179	5.3887e-14	PRKCB
6.66623e-15	0.359318	0.557	0.328	1.24912e-10	NDUFS7
7.45077e-42	0.359174	0.254	0.065	1.39613e-37	RELT
2.51121e-24	0.359095	0.434	0.186	4.7055e-20	FAM13B
5.81645e-34	0.359045	0.371	0.131	1.08989e-29	GTF2E2
1.95595e-58	0.358975	0.147	0.02	3.66506e-54	ARL11
4.99757e-21	0.358653	0.449	0.216	9.36444e-17	STX5
3.00774e-49	0.358559	0.174	0.031	5.63591e-45	GSTZ1
3.79667e-28	0.358324	0.32	0.115	7.1142e-24	COMMD8
1.06808e-26	0.357846	0.392	0.163	2.00136e-22	MRPS16
2.10428e-28	0.357689	0.272	0.089	3.94299e-24	VCPKMT
0	0.357038	0.117	0.001	0	AL139020.1
1.09359e-15	0.356811	0.901	0.837	2.04918e-11	RPL22
1.10749e-25	0.356781	0.296	0.109	2.07522e-21	RIC1
1.66819e-18	0.356775	0.536	0.281	3.12585e-14	ACAP2
9.39433e-23	0.356717	0.311	0.122	1.76031e-18	NUDT3
2.45457e-18	0.35663	0.162	0.053	4.59937e-14	PHACTR1
8.85599e-47	0.356546	0.213	0.044	1.65944e-42	RAD17
5.29554e-28	0.356299	0.204	0.058	9.92278e-24	MRGBP
1.80292e-13	0.35617	0.365	0.199	3.37831e-09	NANS
7.13947e-18	0.355725	0.32	0.141	1.33779e-13	MICU2
6.26982e-38	0.354653	0.21	0.05	1.17484e-33	OTUD1
1.11352e-12	0.354306	0.521	0.31	2.0865e-08	HNRNPH3
1.6682e-29	0.354176	0.365	0.134	3.12587e-25	UBR5
5.65553e-33	0.353888	0.237	0.068	1.05973e-28	DERA
4.2371e-13	0.353598	0.659	0.437	7.93947e-09	RAC1
3.09952e-17	0.353108	0.566	0.311	5.80788e-13	CMTM6
8.658e-17	0.352327	0.599	0.34	1.62234e-12	SOCS1
3.87121e-15	0.352245	0.656	0.388	7.25386e-11	GNB2
4.06709e-21	0.352227	0.284	0.116	7.6209e-17	MCUR1
1.07935e-32	0.352201	0.269	0.082	2.02248e-28	DCTPP1
1.68235e-25	0.351837	0.428	0.179	3.15239e-21	SSH2
1.41371e-20	0.350952	0.449	0.219	2.64901e-16	RNASEH2C
9.41493e-41	0.350772	0.275	0.073	1.76417e-36	VGLL4
6.39376e-18	0.350676	0.961	0.963	1.19806e-13	RPS23
4.79956e-196	0.350347	0.159	0.007	8.99341e-192	SPC25
7.02966e-11	0.350074	0.437	0.257	1.31722e-06	TAF7
1.80911e-21	0.349758	0.47	0.225	3.38991e-17	IGBP1
6.68706e-12	0.349736	0.635	0.427	1.25302e-07	C4orf3
1.11153e-14	0.349509	0.632	0.389	2.08279e-10	CAPZA1
4.51187e-19	0.349388	0.982	0.989	8.45434e-15	RPL28
0	0.348824	0.153	0.001	0	SYBU
1.34899e-15	0.34856	0.506	0.274	2.52773e-11	ILF3
7.20146e-28	0.348527	0.257	0.084	1.34941e-23	GGCT
1.01616e-26	0.348433	0.413	0.168	1.90409e-22	PMPCB
7.40713e-21	0.348189	0.29	0.115	1.38795e-16	RC3H2
1.56309e-18	0.348069	0.554	0.304	2.92891e-14	NDUFAF3
2.20465e-15	0.347809	0.198	0.077	4.13107e-11	TRAF7
2.85519e-31	0.347803	0.359	0.126	5.35006e-27	SLC44A2
2.76744e-17	0.347711	0.943	0.904	5.18563e-13	RACK1
1.34142e-20	0.347507	0.377	0.169	2.51355e-16	C1D
1.17624e-32	0.347318	0.281	0.086	2.20404e-28	CCDC6
7.19394e-46	0.347027	0.198	0.039	1.348e-41	MSH2
3.20369e-37	0.346667	0.314	0.097	6.00307e-33	PTS
1.20544e-36	0.346183	0.359	0.12	2.25876e-32	RAB4A
1.11479e-16	0.345981	0.281	0.123	2.08889e-12	AKR7A2
6.2232e-56	0.345594	0.254	0.052	1.1661e-51	BAG2
1.44521e-24	0.345336	0.293	0.108	2.70803e-20	CHMP7
2.20948e-66	0.345007	0.198	0.03	4.14013e-62	BRCA2
1.18487e-17	0.344996	0.32	0.143	2.22021e-13	CENPX
6.92229e-18	0.344842	0.617	0.348	1.2971e-13	SUMO1
1.41709e-96	0.344743	0.189	0.02	2.65534e-92	DUS2
1.51717e-22	0.344663	0.284	0.107	2.84287e-18	PPP3CA
6.08578e-89	0.344531	0.189	0.021	1.14035e-84	TIMELESS
9.4907e-17	0.344022	0.653	0.398	1.77837e-12	MAPK1IP1L
6.24946e-15	0.343834	0.689	0.448	1.17102e-10	KHDRBS1
3.00533e-42	0.343094	0.269	0.069	5.63139e-38	CCNB1IP1
6.32252e-20	0.342982	0.344	0.146	1.18471e-15	SLC5A3
6.61374e-23	0.342818	0.467	0.22	1.23928e-18	DARS
1.28614e-18	0.342126	0.41	0.201	2.40997e-14	SNF8
1.83704e-18	0.341683	0.44	0.224	3.44224e-14	LSM3
6.70501e-166	0.341592	0.18	0.01	1.25638e-161	KIF11
9.92258e-26	0.341313	0.266	0.093	1.85929e-21	IDH3A
4.20241e-10	0.341298	0.156	0.067	7.87448e-06	PKNOX1
4.07656e-25	0.341049	0.278	0.1	7.63866e-21	CUX1
4.5604e-31	0.341019	0.237	0.068	8.54527e-27	USP7
7.89922e-76	0.340929	0.135	0.013	1.48016e-71	TLR10
3.00858e-38	0.340518	0.24	0.061	5.63747e-34	NSD2
5.25334e-79	0.340329	0.201	0.026	9.84371e-75	NDC1
2.64818e-23	0.340157	0.407	0.176	4.96216e-19	SNX1
0.000274074	0.339972	0.222	0.146	1	WARS
2.75091e-10	0.339563	0.692	0.514	5.15466e-06	RPS17
4.44993e-10	0.339532	0.844	0.68	8.33828e-06	NCL
1.39895e-41	0.33952	0.401	0.128	2.62135e-37	MFAP1
2.10314e-248	0.339124	0.168	0.006	3.94087e-244	IGF2BP3
1.76301e-23	0.338658	0.204	0.064	3.30353e-19	MYC
1.05228e-65	0.338516	0.257	0.047	1.97176e-61	ERI1
9.62913e-30	0.338486	0.356	0.132	1.80431e-25	PABPN1
2.1209e-21	0.338126	0.431	0.2	3.97415e-17	PSMC1
5.72899e-48	0.338101	0.249	0.056	1.0735e-43	MTMR12
1.84752e-32	0.337771	0.374	0.134	3.46189e-28	GID8
2.03092e-13	0.337304	0.56	0.347	3.80554e-09	VDAC2
3.70241e-21	0.337156	0.431	0.198	6.93758e-17	UBA2
3.74702e-32	0.337006	0.18	0.044	7.02117e-28	FGD2
1.81832e-17	0.33697	0.386	0.184	3.40716e-13	RGS19
6.93427e-15	0.336864	0.581	0.33	1.29934e-10	SYNE2
1.23178e-15	0.336127	0.578	0.329	2.30811e-11	STIP1
2.70346e-26	0.335919	0.263	0.09	5.06574e-22	ADA
1.69737e-12	0.33565	0.281	0.136	3.18053e-08	DUSP10
4.04422e-26	0.335466	0.269	0.093	7.57805e-22	VPS25
2.16345e-10	0.334875	0.518	0.334	4.05386e-06	ILF2
0	0.334857	0.132	0.002	0	MME
3.55104e-27	0.334835	0.326	0.12	6.65393e-23	MTHFS
9.0988e-19	0.334546	0.272	0.112	1.70493e-14	PIK3CG
5.4482e-15	0.33426	0.617	0.374	1.02088e-10	RSRC2
1.14343e-34	0.333751	0.353	0.116	2.14256e-30	EED
2.95418e-29	0.333639	0.29	0.097	5.53554e-25	NFX1
6.62869e-16	0.333199	0.458	0.243	1.24208e-11	PUF60
5.24973e-26	0.332973	0.344	0.136	9.83694e-22	MRPS18A
2.87307e-14	0.332775	0.455	0.247	5.38355e-10	MAPRE1
8.84069e-66	0.332599	0.246	0.043	1.65657e-61	ZFAND4
2.70174e-124	0.332198	0.168	0.012	5.06252e-120	LINC01215
4.10393e-24	0.331632	0.26	0.09	7.68995e-20	PHF19
5.93451e-47	0.331628	0.186	0.035	1.11201e-42	TCF3
8.07257e-17	0.331609	0.371	0.182	1.51264e-12	NDUFS3
8.86458e-97	0.331239	0.171	0.016	1.66105e-92	PEX5
0	0.330967	0.174	0.001	0	FAM81A
2.97401e-24	0.330517	0.278	0.101	5.5727e-20	GTF2IRD2B
1.87462e-19	0.330507	0.356	0.165	3.51266e-15	STOML2
1.13792e-10	0.330486	0.518	0.312	2.13224e-06	VDAC1
2.26218e-24	0.330483	0.395	0.165	4.23888e-20	RPAIN
4.72412e-103	0.330397	0.144	0.011	8.85205e-99	MXD3
1.53152e-28	0.330168	0.231	0.07	2.86977e-24	NT5C2
3.99806e-20	0.329962	0.467	0.229	7.49156e-16	PCNP
4.99241e-16	0.329797	0.431	0.225	9.35478e-12	NGRN
8.82629e-37	0.329732	0.275	0.079	1.65387e-32	RBBP8
1.37877e-21	0.329432	0.353	0.151	2.58354e-17	CNDP2
6.17378e-16	0.328925	0.497	0.262	1.15684e-11	HNRNPH1
3.66953e-23	0.328795	0.419	0.186	6.87596e-19	OLA1
3.14195e-77	0.328778	0.198	0.026	5.88738e-73	POLA2
1.45941e-23	0.328415	0.359	0.147	2.73464e-19	INO80E
2.7702e-39	0.328393	0.284	0.079	5.19079e-35	NOA1
5.83287e-19	0.327983	0.368	0.172	1.09296e-14	FLOT1
1.3414e-33	0.327375	0.263	0.077	2.51352e-29	GMFB
3.41521e-36	0.327311	0.32	0.1	6.39943e-32	TPGS2
2.70902e-32	0.32693	0.353	0.124	5.07616e-28	ACTR10
9.41957e-22	0.326778	0.305	0.123	1.76504e-17	CHTF8
6.16949e-12	0.326406	0.536	0.328	1.15604e-07	BUB3
1.83625e-20	0.325968	0.326	0.137	3.44077e-16	BOD1L1
1.67638e-12	0.325849	0.931	0.883	3.14121e-08	NACA
6.36722e-17	0.325839	0.572	0.308	1.19309e-12	RBM4
1.53199e-21	0.325805	0.308	0.127	2.87063e-17	FKBP3
3.53298e-14	0.325746	0.557	0.327	6.62009e-10	RAD23A
3.03032e-62	0.325325	0.129	0.014	5.67822e-58	HIST1H2AH
4.81123e-21	0.325159	0.368	0.158	9.01529e-17	OTULIN
3.41498e-13	0.325044	0.497	0.292	6.39899e-09	SEPT2
3.72397e-32	0.324858	0.269	0.08	6.97798e-28	MCOLN2
7.41268e-46	0.323785	0.269	0.065	1.38899e-41	DLEU2
7.46452e-19	0.32378	0.386	0.179	1.3987e-14	FIBP
1.57884e-23	0.323365	0.389	0.163	2.95842e-19	GNL1
9.3292e-21	0.323279	0.446	0.212	1.74811e-16	PSMD6
7.0439e-22	0.322982	0.359	0.152	1.31989e-17	SREK1
5.61008e-37	0.322513	0.249	0.066	1.05122e-32	ZNF821
2.8086e-46	0.32228	0.102	0.012	5.26275e-42	CCDC189
8.51251e-21	0.322005	0.329	0.142	1.59507e-16	UBL7
8.09031e-23	0.321531	0.246	0.087	1.51596e-18	BOLA2-SMG1P6
1.69359e-22	0.321342	0.326	0.131	3.17345e-18	SUZ12
7.636e-29	0.321013	0.24	0.072	1.43083e-24	SQLE
4.46042e-19	0.320935	0.207	0.073	8.35794e-15	ING4
9.78017e-22	0.320699	0.35	0.152	1.83261e-17	EPN1
1.8201e-49	0.320648	0.225	0.046	3.41051e-45	MRPL39
1.87111e-21	0.320572	0.383	0.173	3.50608e-17	MRPS15
3.49784e-15	0.320307	0.437	0.237	6.55426e-11	SNRPC
2.15261e-31	0.319078	0.359	0.128	4.03356e-27	TMEM18
1.12163e-14	0.319061	0.458	0.244	2.10171e-10	ATP6V0D1
2.04171e-46	0.31902	0.237	0.054	3.82575e-42	TUBG1
5.73613e-24	0.318652	0.296	0.114	1.07484e-19	PAPSS1
3.15202e-13	0.318244	0.521	0.307	5.90626e-09	DNAJC8
4.43405e-20	0.317911	0.407	0.184	8.30852e-16	MAP4K1
4.72838e-71	0.317852	0.123	0.012	8.86004e-67	FGD6
1.14757e-27	0.317718	0.168	0.043	2.15032e-23	RNF141
6.54854e-20	0.317557	0.449	0.216	1.22706e-15	SNHG15
4.00239e-13	0.317309	0.416	0.235	7.49968e-09	MRPS24
7.5729e-26	0.317071	0.284	0.101	1.41901e-21	RERE
1.45796e-83	0.316775	0.129	0.011	2.73193e-79	SLC30A4
3.76501e-17	0.31675	0.38	0.186	7.05487e-13	TIMM8B
2.40804e-18	0.31651	0.524	0.275	4.51219e-14	MED10
0.00193431	0.31641	0.006	0.001	1	CPA3
4.1122e-61	0.316391	0.171	0.024	7.70544e-57	PRAG1
0	0.316336	0.129	0.001	0	A4GALT
1.62994e-22	0.316241	0.302	0.119	3.05418e-18	GLO1
1.85845e-40	0.31623	0.281	0.076	3.48236e-36	UIMC1
6.35106e-36	0.315904	0.153	0.03	1.19006e-31	TRAK1
1.44415e-27	0.315769	0.284	0.095	2.70605e-23	KAT5
5.39272e-24	0.315493	0.299	0.114	1.01049e-19	HDDC2
2.03362e-11	0.315444	0.677	0.459	3.8106e-07	C11orf58
7.02362e-30	0.315369	0.269	0.086	1.31609e-25	HDGFL2
2.07147e-18	0.315271	0.323	0.142	3.88152e-14	UPF3A
2.67362e-18	0.314982	0.359	0.168	5.00983e-14	HSD17B10
3.71303e-38	0.314562	0.216	0.052	6.95747e-34	RMND5B
1.12489e-12	0.314449	0.545	0.319	2.10781e-08	PPP1R18
5.20067e-16	0.314303	0.434	0.225	9.74501e-12	AZIN1
1.64197e-10	0.314289	0.746	0.558	3.07672e-06	PRDX1
6.00709e-23	0.314273	0.246	0.086	1.12561e-18	EEA1
1.93317e-15	0.314167	0.326	0.158	3.62237e-11	PFKL
4.23302e-21	0.314027	0.398	0.177	7.93182e-17	CTCF
2.19012e-32	0.313988	0.243	0.069	4.10385e-28	EPS15L1
5.70396e-38	0.313855	0.204	0.047	1.06881e-33	HIRIP3
2.8654e-11	0.313027	0.165	0.069	5.36919e-07	HIST1H1D
6.47233e-20	0.312974	0.35	0.154	1.21279e-15	CHCHD3
2.98804e-10	0.312849	0.611	0.417	5.59899e-06	UXT
3.64241e-16	0.312699	0.338	0.162	6.82515e-12	FYTTD1
2.29308e-90	0.31232	0.126	0.01	4.29677e-86	BEND4
6.22008e-16	0.312264	0.476	0.264	1.16552e-11	MRPL52
3.71397e-14	0.312098	0.488	0.275	6.95924e-10	TOMM22
1.78757e-17	0.312072	0.201	0.076	3.34956e-13	YIPF1
2.11075e-13	0.312062	0.401	0.221	3.95512e-09	PSMC3
5.15167e-21	0.311958	0.299	0.124	9.65319e-17	ERGIC1
6.97717e-15	0.311598	0.416	0.213	1.30738e-10	SUMO3
2.26874e-23	0.311546	0.326	0.128	4.25116e-19	TBPL1
7.65745e-18	0.311304	0.413	0.202	1.43485e-13	MIEN1
6.7749e-37	0.310896	0.09	0.012	1.26948e-32	HIST1H4D
3.77722e-30	0.310774	0.26	0.08	7.07775e-26	COX11
6.90892e-16	0.310691	0.464	0.251	1.29459e-11	SSNA1
5.44125e-25	0.310606	0.332	0.131	1.01958e-20	CCNC
2.98722e-38	0.310427	0.177	0.038	5.59745e-34	QPCT
2.12963e-30	0.310113	0.254	0.078	3.9905e-26	GCA
1.1263e-31	0.310067	0.204	0.053	2.11046e-27	IFT52
8.15265e-23	0.309574	0.377	0.163	1.52764e-18	MRPL14
7.89194e-17	0.309018	0.204	0.078	1.47879e-12	AARS
8.00354e-29	0.308318	0.213	0.061	1.4997e-24	RABEP2
8.56445e-28	0.308198	0.326	0.117	1.60481e-23	CD2AP
1.60835e-46	0.307342	0.12	0.016	3.01373e-42	CLIP2
2.0349e-25	0.306757	0.29	0.103	3.813e-21	RIOK1
1.10297e-17	0.306678	0.266	0.111	2.06674e-13	TIMMDC1
6.44749e-19	0.306621	0.29	0.121	1.20813e-14	MRPL13
5.69076e-33	0.305977	0.189	0.046	1.06633e-28	LRR1
7.6129e-24	0.305857	0.249	0.085	1.4265e-19	HDAC7
2.57988e-17	0.305482	0.479	0.249	4.83417e-13	MDH1
1.66519e-176	0.304964	0.47	0.067	3.12023e-172	IGHM
5.1744e-40	0.304197	0.207	0.046	9.69578e-36	NCR3
1.72073e-44	0.303752	0.216	0.047	3.2243e-40	SHLD1
1.06265e-17	0.303655	0.97	0.949	1.99119e-13	RPS6
7.29158e-21	0.303529	0.335	0.141	1.3663e-16	VBP1
2.48877e-21	0.303522	0.368	0.159	4.66346e-17	SS18
1.28439e-20	0.303484	0.237	0.088	2.40669e-16	GM2A
1.23965e-12	0.303316	0.383	0.213	2.32286e-08	CYC1
1.00514e-70	0.302995	0.15	0.017	1.88343e-66	N4BP3
1.28477e-26	0.302506	0.225	0.069	2.4074e-22	RRP1
3.53045e-14	0.302477	0.144	0.05	6.61536e-10	USP24
2.5183e-32	0.302298	0.231	0.063	4.71879e-28	MRPS27
1.01936e-20	0.302283	0.353	0.152	1.91008e-16	SGK1
1.6498e-27	0.301667	0.213	0.062	3.09139e-23	FGFR1OP
9.09171e-30	0.301649	0.323	0.113	1.7036e-25	SNAPIN
4.27017e-17	0.301499	0.515	0.276	8.00145e-13	POLR2E
2.76026e-18	0.30112	0.287	0.122	5.17217e-14	DRAM2
2.71191e-11	0.300907	0.566	0.361	5.08157e-07	RBX1
9.51744e-29	0.30033	0.29	0.098	1.78338e-24	CLASRP
2.71396e-22	0.300304	0.449	0.206	5.08542e-18	DNAJC7
1.57335e-15	0.299803	0.231	0.1	2.94814e-11	FCGR2B
1.01886e-11	0.29977	0.82	0.654	1.90914e-07	EIF5
7.65024e-11	0.299521	0.626	0.391	1.4335e-06	SEPT9
5.05672e-20	0.299223	0.195	0.066	9.47529e-16	CISD1
4.82159e-17	0.298947	0.353	0.165	9.0347e-13	MKNK2
3.50533e-39	0.298833	0.129	0.022	6.56829e-35	LINC02576
1.33214e-14	0.298676	0.587	0.342	2.49616e-10	DDX6
4.54579e-45	0.29826	0.141	0.022	8.5179e-41	PIK3C2B
2.02487e-16	0.297575	0.548	0.296	3.7942e-12	RABGAP1L
1.28825e-09	0.297281	0.509	0.339	2.41393e-05	TUFM
3.53435e-15	0.297174	0.434	0.228	6.62267e-11	LSM2
3.58519e-24	0.297019	0.338	0.128	6.71793e-20	FAM102A
5.15999e-71	0.2967	0.102	0.008	9.66878e-67	AC022182.1
2.36434e-13	0.29649	0.632	0.402	4.4303e-09	PSMD8
6.24124e-15	0.296283	0.56	0.321	1.16948e-10	PPM1G
3.89899e-18	0.295669	0.446	0.224	7.30593e-14	OXA1L
2.39621e-10	0.295403	0.539	0.349	4.49002e-06	PSMA6
2.28506e-09	0.295325	0.808	0.719	4.28174e-05	EEF1G
1.60157e-33	0.295183	0.174	0.04	3.00101e-29	DLAT
2.29387e-18	0.294939	0.467	0.233	4.29826e-14	PFDN2
4.53773e-11	0.29451	0.596	0.385	8.5028e-07	CD55
1.22751e-59	0.293849	0.177	0.026	2.30011e-55	ZNF85
2.82679e-12	0.293735	0.204	0.091	5.29683e-08	CHPT1
2.12863e-88	0.293658	0.171	0.018	3.98863e-84	RAD51AP1
1.7961e-17	0.293456	0.204	0.075	3.36552e-13	NKIRAS2
4.41842e-16	0.293365	0.356	0.174	8.27923e-12	PELI1
1.54476e-08	0.293351	0.641	0.471	0.000289457	PARK7
4.99724e-34	0.293077	0.228	0.061	9.36383e-30	GON7
9.92724e-09	0.292958	0.611	0.43	0.000186017	ARL6IP4
1.1811e-19	0.292681	0.38	0.169	2.21314e-15	UBAP1
2.58848e-14	0.2925	0.56	0.325	4.85029e-10	EIF3D
8.75595e-22	0.292385	0.368	0.158	1.64069e-17	HPS1
5.64119e-21	0.291861	0.243	0.087	1.05705e-16	MARF1
6.13132e-24	0.291555	0.314	0.119	1.14889e-19	CS
4.64053e-43	0.291456	0.147	0.025	8.69542e-39	INCENP
3.71051e-23	0.291431	0.293	0.112	6.95276e-19	GTF2F2
8.14162e-12	0.291418	0.449	0.259	1.52558e-07	H2AFX
2.44999e-19	0.291319	0.35	0.155	4.59079e-15	TMEM183A
1.22614e-09	0.291195	0.719	0.548	2.29754e-05	COX6C
1.81071e-14	0.291121	0.111	0.034	3.39291e-10	KNTC1
1.69047e-16	0.290637	0.18	0.064	3.1676e-12	ZBTB44
1.90545e-10	0.290393	0.377	0.209	3.57042e-06	EIF4E
9.02417e-47	0.29021	0.222	0.047	1.69095e-42	CENPN
6.91053e-24	0.290145	0.389	0.164	1.29489e-19	NFYC
3.49397e-37	0.290067	0.266	0.074	6.54699e-33	ACSF3
2.14249e-40	0.289983	0.263	0.069	4.0146e-36	ELP6
1.30317e-12	0.2899	0.132	0.048	2.44187e-08	HIST1H2BJ
1.02e-25	0.289899	0.461	0.196	1.91128e-21	MRPL47
7.81495e-09	0.28935	0.509	0.326	0.000146437	SP110
3.55256e-20	0.288525	0.41	0.191	6.65679e-16	MRPS18C
2.51338e-19	0.28805	0.308	0.129	4.70956e-15	CCDC117
1.39271e-23	0.288049	0.329	0.13	2.60966e-19	MRPL28
8.45239e-50	0.288005	0.174	0.03	1.58381e-45	CDK2
9.25914e-28	0.287926	0.24	0.074	1.73498e-23	PHF6
7.61915e-119	0.287567	0.132	0.008	1.42768e-114	ESCO2
4.51009e-19	0.287542	0.386	0.178	8.451e-15	ILK
1.4659e-16	0.28754	0.201	0.076	2.7468e-12	BAZ2B
1.72715e-08	0.287343	0.832	0.715	0.000323633	RPL7
2.01791e-27	0.287229	0.189	0.053	3.78115e-23	DENND6B
3.70806e-32	0.287097	0.144	0.03	6.94817e-28	DHTKD1
1.32726e-130	0.287041	0.147	0.009	2.48702e-126	KIF2C
1.36871e-15	0.286644	0.359	0.175	2.56469e-11	EIF2S1
1.79642e-12	0.28641	0.593	0.379	3.36613e-08	NDUFB9
1.72016e-08	0.286302	0.497	0.319	0.000322323	PRKAR1A
2.10219e-55	0.285904	0.141	0.019	3.93909e-51	TCTN1
0.549455	0.285695	0.036	0.043	1	GRASP
5.52155e-20	0.285654	0.395	0.179	1.03463e-15	BLOC1S2
9.95149e-17	0.285468	0.503	0.27	1.86471e-12	COX7A2L
1.67707e-11	0.285423	0.919	0.877	3.14249e-07	RPL10A
1.84396e-16	0.285095	0.377	0.184	3.45521e-12	PPP1R7
1.80547e-21	0.284949	0.302	0.12	3.38309e-17	IDH3B
1.8213e-11	0.284846	0.65	0.42	3.41276e-07	NOP58
4.54232e-10	0.284597	0.632	0.43	8.5114e-06	ARF6
1.40817e-09	0.284594	0.419	0.253	2.63863e-05	COX14
8.00988e-19	0.284531	0.123	0.033	1.50089e-14	INPP5B
3.49083e-43	0.28451	0.138	0.022	6.54111e-39	ZMYND19
3.87153e-27	0.28445	0.29	0.101	7.25447e-23	ENOPH1
4.32431e-07	0.284015	0.838	0.711	0.00810288	SRP14
3.7444e-17	0.283953	0.398	0.19	7.01626e-13	SMARCC1
2.60735e-15	0.283795	0.479	0.257	4.88566e-11	PPM1K
7.37587e-50	0.283757	0.165	0.027	1.38209e-45	LRRC42
6.39445e-38	0.283724	0.222	0.054	1.19819e-33	CCDC18
2.84413e-39	0.283604	0.251	0.065	5.32933e-35	ATP5S
3.67337e-17	0.283576	0.491	0.254	6.88316e-13	WDR33
1.74569e-15	0.282761	0.174	0.063	3.27108e-11	NDUFAF6
4.35173e-17	0.28273	0.386	0.184	8.15428e-13	SLU7
6.79897e-14	0.282609	0.338	0.17	1.27399e-09	PNKP
1.03414e-14	0.282565	0.204	0.081	1.93777e-10	HTT
2.95896e-23	0.282545	0.257	0.093	5.54449e-19	RUVBL2
1.94417e-27	0.282483	0.183	0.048	3.64298e-23	RAB3IP
4.10939e-24	0.282185	0.353	0.143	7.70017e-20	MRPL11
1.54971e-128	0.282054	0.066	0.002	2.90385e-124	AL121787.1
2.52733e-13	0.281895	0.207	0.087	4.73572e-09	FMNL3
4.30306e-25	0.281766	0.302	0.11	8.06308e-21	VHL
4.83091e-26	0.281683	0.284	0.1	9.05216e-22	EXOSC8
3.78579e-25	0.28153	0.266	0.092	7.09381e-21	DNTTIP1
2.94696e-13	0.281528	0.105	0.033	5.52201e-09	ATP6V0A1
3.86529e-32	0.281423	0.26	0.077	7.24278e-28	RPP30
2.96294e-24	0.281346	0.335	0.131	5.55196e-20	PTRHD1
3.67317e-22	0.281288	0.266	0.098	6.88278e-18	UTP18
7.25677e-16	0.281244	0.281	0.123	1.35977e-11	ARHGEF7
4.03953e-18	0.280822	0.201	0.071	7.56927e-14	PPIL2
2.1814e-13	0.280758	0.611	0.356	4.08751e-09	CLEC2D
8.23058e-25	0.280525	0.284	0.102	1.54225e-20	RMC1
1.57124e-17	0.280471	0.213	0.081	2.94418e-13	SLC25A19
7.93177e-20	0.280238	0.416	0.195	1.48625e-15	MRPS36
1.87412e-08	0.280022	0.74	0.556	0.000351173	ELF1
5.96874e-27	0.279632	0.272	0.091	1.11842e-22	RPA1
3.23316e-13	0.278904	0.398	0.207	6.0583e-09	PDCD10
4.74032e-08	0.278877	0.114	0.048	0.000888241	SEMA7A
1.0515e-20	0.278732	0.335	0.139	1.97029e-16	ZNF106
9.48992e-15	0.278366	0.569	0.324	1.77822e-10	STRAP
8.07935e-12	0.278339	0.305	0.161	1.51391e-07	UQCC2
7.46039e-21	0.278274	0.38	0.166	1.39793e-16	SMS
1.92319e-11	0.278042	0.473	0.285	3.60368e-07	TOMM5
1.48094e-24	0.27776	0.284	0.104	2.77499e-20	TIMM10
4.67721e-20	0.277682	0.341	0.145	8.76415e-16	USP34
6.75373e-48	0.277409	0.165	0.028	1.26551e-43	TIPIN
1.82165e-27	0.277262	0.431	0.175	3.4134e-23	U2AF2
2.59404e-23	0.277064	0.102	0.021	4.86071e-19	MFSD2A
1.96685e-16	0.276906	0.326	0.154	3.68549e-12	PNKD
9.24222e-13	0.276861	0.362	0.195	1.73181e-08	SRP72
5.1616e-41	0.276823	0.174	0.035	9.67181e-37	DSN1
3.59234e-07	0.276758	0.868	0.749	0.00673133	RAC2
2.66011e-15	0.276631	0.413	0.216	4.98451e-11	PQBP1
5.24646e-09	0.276545	0.479	0.299	9.83082e-05	AFF4
5.27364e-23	0.276521	0.234	0.079	9.88176e-19	NSUN5
1.14007e-35	0.276513	0.228	0.06	2.13627e-31	COPRS
6.35969e-09	0.276138	0.413	0.248	0.000119168	KRAS
1.12779e-16	0.276099	0.362	0.173	2.11325e-12	BTF3L4
4.87809e-13	0.27567	0.428	0.233	9.14056e-09	RAB14
2.22896e-115	0.275639	0.108	0.005	4.17663e-111	GPT2
2.48845e-15	0.275393	0.404	0.202	4.66286e-11	WAPL
2.95837e-13	0.275209	0.416	0.228	5.5434e-09	COPS6
7.06863e-16	0.275068	0.225	0.091	1.32452e-11	SLC30A9
1.48384e-45	0.274966	0.135	0.02	2.78042e-41	QSOX2
5.16454e-09	0.274893	0.749	0.597	9.67731e-05	HNRNPDL
3.54201e-11	0.274865	0.952	0.951	6.63701e-07	RPS7
5.73583e-41	0.274665	0.153	0.028	1.07478e-36	PDXP
9.21564e-192	0.274542	0.138	0.005	1.72683e-187	AC022167.3
2.81243e-22	0.274024	0.413	0.185	5.26993e-18	PSMD14
3.87421e-42	0.273906	0.138	0.023	7.2595e-38	ALDH5A1
2.33616e-64	0.273486	0.144	0.017	4.37749e-60	BUB1
5.26886e-19	0.273458	0.404	0.187	9.87279e-15	PPHLN1
6.08195e-22	0.273458	0.171	0.05	1.13964e-17	SEH1L
1.18204e-11	0.273058	0.377	0.204	2.21491e-07	SZRD1
8.33762e-11	0.272915	0.515	0.313	1.5623e-06	MAP2K2
3.07926e-25	0.272865	0.192	0.056	5.76991e-21	CDKN2AIPNL
9.21009e-21	0.272725	0.332	0.14	1.72579e-16	MTCH2
6.45887e-21	0.272483	0.156	0.046	1.21026e-16	MPZL1
4.04477e-12	0.272448	0.928	0.908	7.5791e-08	RPS16
1.90321e-20	0.272149	0.32	0.134	3.56624e-16	SNRNP27
9.84736e-19	0.272083	0.299	0.124	1.8452e-14	LRPPRC
6.14541e-37	0.271758	0.195	0.044	1.15153e-32	CDCA4
2.63098e-15	0.27174	0.566	0.311	4.92994e-11	SYF2
4.24505e-153	0.271738	0.132	0.006	7.95438e-149	KIF4A
6.62465e-09	0.271387	0.485	0.313	0.000124133	VOPP1
6.48639e-16	0.27128	0.296	0.129	1.21542e-11	SORL1
2.82002e-10	0.271275	0.225	0.108	5.28414e-06	NSUN2
1.46106e-29	0.271064	0.18	0.046	2.73774e-25	PITPNA-AS1
3.4699e-30	0.270911	0.219	0.061	6.5019e-26	ITPR3
2.99369e-20	0.270861	0.249	0.093	5.60957e-16	RABGEF1
9.52977e-17	0.270824	0.356	0.17	1.78569e-12	PSMB4
2.30134e-16	0.270745	0.353	0.17	4.31226e-12	NDUFS2
9.61158e-21	0.270657	0.428	0.198	1.80102e-16	PHF5A
9.61499e-10	0.270645	0.518	0.331	1.80166e-05	SSBP1
5.46291e-14	0.270442	0.359	0.18	1.02364e-09	CNOT1
2.49207e-63	0.27036	0.105	0.009	4.66964e-59	UBR5-AS1
3.6177e-11	0.270281	0.416	0.241	6.77884e-07	NDUFB3
3.18287e-09	0.270037	0.443	0.259	5.96406e-05	FNBP4
3.642e-15	0.269844	0.359	0.174	6.82439e-11	LBR
7.23361e-19	0.269692	0.299	0.124	1.35543e-14	ERBIN
3.59712e-133	0.269519	0.081	0.002	6.74028e-129	AP001636.3
5.43571e-12	0.269313	0.204	0.089	1.01854e-07	SIPA1L1
4.82504e-18	0.269166	0.177	0.06	9.04116e-14	SNN
7.27331e-09	0.269136	0.578	0.396	0.000136287	SH3BGRL
1.12433e-15	0.268911	0.461	0.24	2.10677e-11	HADHA
1.78051e-18	0.268649	0.072	0.014	3.33633e-14	HIST1H2BB
7.26241e-57	0.268092	0.171	0.026	1.36083e-52	RFC5
2.2689e-11	0.268007	0.728	0.501	4.25146e-07	SEPT6
3.76553e-08	0.267968	0.611	0.458	0.000705585	UBE2S
7.7274e-51	0.267773	0.135	0.019	1.44796e-46	CHEK2
1.06966e-109	0.267612	0.117	0.007	2.00433e-105	CNR2
2.71677e-08	0.267414	0.707	0.49	0.000509068	ENO1
2.71319e-22	0.267267	0.24	0.083	5.08398e-18	LRCH1
2.73347e-22	0.267129	0.413	0.183	5.12198e-18	SECISBP2
7.25182e-07	0.267047	0.725	0.581	0.0135885	PSMA7
2.4753e-11	0.26694	0.554	0.348	4.63822e-07	XRCC5
1.64946e-07	0.266843	0.641	0.481	0.00309076	MTDH
5.93767e-27	0.266645	0.168	0.044	1.1126e-22	GNB4
1.77157e-17	0.265941	0.38	0.183	3.31957e-13	CHCHD7
1.40742e-09	0.265695	0.614	0.412	2.63722e-05	PAIP2
3.67019e-10	0.265661	0.503	0.306	6.87719e-06	YTHDC1
2.05805e-11	0.265408	0.551	0.336	3.85637e-07	ATP6V1F
2.93612e-29	0.265197	0.162	0.039	5.50169e-25	PDF
1.23425e-29	0.265081	0.24	0.07	2.31273e-25	CEP135
3.40757e-25	0.264973	0.216	0.067	6.3851e-21	TIMM22
7.88697e-25	0.264869	0.323	0.121	1.47786e-20	NPAT
5.82547e-13	0.264733	0.24	0.109	1.09158e-08	ATPAF1
1.58707e-25	0.264466	0.183	0.051	2.97385e-21	CEPT1
2.24092e-15	0.26442	0.374	0.186	4.19904e-11	CLINT1
1.88513e-21	0.264359	0.302	0.119	3.53235e-17	NSL1
1.99478e-18	0.264351	0.323	0.14	3.73783e-14	POLE3
3.49605e-20	0.264069	0.213	0.075	6.5509e-16	STK16
4.82085e-13	0.263854	0.542	0.323	9.03332e-09	POLR1D
8.24791e-27	0.263853	0.335	0.124	1.54549e-22	ESD
3.54382e-22	0.26354	0.473	0.216	6.6404e-18	FAM133B
2.3392e-07	0.263123	0.275	0.159	0.00438319	ERO1B
2.18848e-11	0.262741	0.344	0.184	4.10077e-07	DOCK2
4.02123e-24	0.262501	0.174	0.05	7.53498e-20	REPIN1
8.51914e-33	0.262211	0.234	0.065	1.59632e-28	LYRM4
1.92969e-27	0.262199	0.266	0.087	3.61585e-23	IQCB1
3.02733e-33	0.262092	0.195	0.048	5.67261e-29	EMC9
5.00597e-28	0.261843	0.275	0.092	9.38018e-24	NUBP1
1.09896e-24	0.261758	0.117	0.025	2.05923e-20	EEPD1
2.17896e-10	0.261649	0.575	0.358	4.08294e-06	ENSA
3.79838e-28	0.261116	0.177	0.047	7.1174e-24	MAGEF1
3.75988e-52	0.261016	0.168	0.027	7.04527e-48	SLC15A4
1.95204e-22	0.260993	0.317	0.125	3.65773e-18	OSGEP
5.18003e-12	0.260972	0.302	0.148	9.70634e-08	PDE7A
2.74279e-82	0.260723	0.168	0.018	5.13944e-78	PRKCE
8.50351e-13	0.260683	0.386	0.21	1.59339e-08	EIF2A
4.70617e-37	0.260633	0.21	0.05	8.81842e-33	DCLRE1C
5.2453e-19	0.260439	0.29	0.121	9.82864e-15	COA1
4.72026e-20	0.260394	0.317	0.132	8.84482e-16	PDHB
8.80954e-30	0.260279	0.213	0.059	1.65073e-25	POLM
1.60655e-13	0.260207	0.386	0.205	3.01035e-09	TAF10
1.03436e-22	0.260146	0.243	0.084	1.93819e-18	TRAPPC2B
1.99521e-19	0.259928	0.225	0.081	3.73862e-15	ATF7IP2
1.07464e-11	0.259856	0.659	0.431	2.01367e-07	XRCC6
4.82768e-20	0.25975	0.192	0.062	9.04611e-16	FCRL3
7.86239e-19	0.259666	0.338	0.152	1.47325e-14	MRPS18B
1.86953e-08	0.259435	0.482	0.317	0.000350312	MRPL20
6.968e-18	0.259365	0.269	0.113	1.30566e-13	SLC25A1
2.85222e-27	0.259337	0.231	0.071	5.34449e-23	WDR77
1.19888e-22	0.259248	0.251	0.089	2.24645e-18	BLCAP
3.04508e-20	0.259243	0.216	0.075	5.70588e-16	COG4
2.11025e-16	0.258888	0.596	0.341	3.95419e-12	CHURC1
4.4619e-25	0.258734	0.234	0.076	8.3607e-21	DDX41
1.01714e-15	0.25856	0.38	0.182	1.90592e-11	FIP1L1
1.76959e-18	0.258469	0.335	0.148	3.31586e-14	PTK2B
7.87314e-33	0.258431	0.171	0.039	1.47527e-28	SAAL1
4.99644e-05	0.258221	0.656	0.52	0.936233	ATP6V1G1
6.04655e-28	0.258084	0.222	0.066	1.133e-23	MUS81
1.70356e-11	0.257952	0.299	0.153	3.19214e-07	JPX
2.52945e-44	0.257948	0.177	0.033	4.73968e-40	MTA3
6.6927e-18	0.257406	0.431	0.208	1.25408e-13	CCAR1
1.69187e-14	0.257087	0.398	0.214	3.17023e-10	LRRC59
2.13005e-29	0.256987	0.201	0.054	3.99128e-25	SMG9
9.93808e-15	0.256917	0.293	0.137	1.8622e-10	FAM120AOS
1.03593e-28	0.256833	0.317	0.111	1.94112e-24	FAM192A
2.6065e-13	0.256807	0.539	0.319	4.88405e-09	COX17
2.16103e-19	0.25673	0.344	0.153	4.04934e-15	PMVK
5.46773e-50	0.256698	0.168	0.028	1.02454e-45	SAC3D1
1.2457e-14	0.256074	0.243	0.109	2.33419e-10	SLC50A1
9.7509e-39	0.256067	0.135	0.023	1.82712e-34	RUFY3
1.19751e-17	0.256018	0.299	0.13	2.2439e-13	OSBPL9
1.91599e-28	0.255739	0.129	0.027	3.59018e-24	CLCN6
2.45183e-15	0.255489	0.108	0.031	4.59424e-11	NUAK2
7.91175e-22	0.255332	0.26	0.098	1.4825e-17	ZNF580
5.1701e-18	0.255268	0.186	0.064	9.68773e-14	TP53INP2
1.32452e-20	0.254929	0.323	0.136	2.48188e-16	CCDC167
9.93026e-09	0.254907	0.74	0.524	0.000186073	CAPZB
6.94846e-22	0.254755	0.266	0.098	1.302e-17	R3HDM1
5.8236e-21	0.25437	0.219	0.076	1.09123e-16	BCL2L13
6.09136e-18	0.254276	0.524	0.271	1.1414e-13	FABP5
9.03796e-65	0.254045	0.15	0.018	1.69353e-60	CIP2A
3.43379e-14	0.253961	0.311	0.15	6.43424e-10	NIFK
1.19406e-18	0.253921	0.174	0.057	2.23743e-14	PPP1R8
2.82806e-23	0.253902	0.243	0.083	5.29923e-19	POLR3C
6.46688e-15	0.253894	0.353	0.172	1.21176e-10	NDUFA10
5.35379e-22	0.253872	0.407	0.176	1.00319e-17	INPP5D
3.91246e-10	0.253727	0.497	0.312	7.33116e-06	RAB5IF
7.10637e-10	0.253497	0.928	0.89	1.33159e-05	RPL5
3.25074e-14	0.253281	0.952	0.942	6.09125e-10	RPS13
6.30432e-19	0.253033	0.168	0.054	1.1813e-14	POU2F1
7.0772e-22	0.252368	0.201	0.065	1.32613e-17	SUGP2
1.06403e-16	0.252354	0.287	0.123	1.99378e-12	REV3L
7.43182e-11	0.252339	0.548	0.356	1.39257e-06	ROMO1
1.38918e-24	0.252235	0.374	0.151	2.60305e-20	COPS8
6.86582e-25	0.252168	0.284	0.102	1.28652e-20	MRPS10
6.50687e-08	0.251952	0.129	0.058	0.00121926	MTSS1
7.19836e-08	0.251932	0.814	0.721	0.00134883	COX7C
1.83389e-09	0.251916	0.251	0.134	3.43635e-05	MRPS33
2.73555e-16	0.251869	0.467	0.24	5.12588e-12	DEDD2
4.77629e-18	0.251675	0.35	0.155	8.94981e-14	DENR
2.0758e-24	0.251626	0.243	0.08	3.88964e-20	EMG1
1.17652e-07	0.251578	0.743	0.608	0.00220456	EIF3K
8.06891e-25	0.251567	0.287	0.104	1.51195e-20	CNP
1.0375e-18	0.251234	0.413	0.2	1.94407e-14	EMC6
1.06035e-21	0.251127	0.338	0.14	1.98689e-17	NSMCE1
2.84089e-66	0.251007	0.126	0.013	5.32326e-62	KCNQ5
4.29347e-12	0.250989	0.368	0.201	8.0451e-08	SLC25A39
3.6111e-14	0.250879	0.138	0.047	6.76648e-10	GATD3A
9.75232e-16	0.250408	0.281	0.123	1.82739e-11	GNL2
6.38883e-09	0.250393	0.225	0.115	0.000119714	LARS
9.48281e-10	0.250387	0.392	0.226	1.77689e-05	FBL
8.27845e-09	0.250279	0.65	0.466	0.000155122	SEC62
2.58958e-13	0.250218	0.329	0.168	4.85235e-09	PSMD9
1.37222e-06	0.249898	0.757	0.595	0.0257126	TPI1
3.27596e-19	0.249812	0.251	0.099	6.13848e-15	ACYP2
5.93836e-25	0.249377	0.189	0.055	1.11273e-20	RNF121
1.12473e-19	0.249352	0.269	0.106	2.10752e-15	MCRS1
3.03705e-27	0.249188	0.102	0.019	5.69083e-23	C2orf88
1.72143e-16	0.248941	0.419	0.209	3.22561e-12	CNOT7
1.0273e-19	0.248808	0.147	0.042	1.92495e-15	NUDCD1
2.71175e-60	0.248792	0.114	0.012	5.08127e-56	GCNT2
2.04426e-10	0.248776	0.458	0.269	3.83054e-06	WASF2
1.16098e-15	0.248666	0.29	0.13	2.17544e-11	PSME3
4.24904e-12	0.248552	0.524	0.31	7.96186e-08	PRPF40A
8.36574e-14	0.248369	0.251	0.111	1.56757e-09	CDC25B
1.52433e-54	0.24833	0.18	0.029	2.85628e-50	CCDC138
3.99623e-58	0.247954	0.138	0.017	7.48814e-54	ARHGAP11A
9.52851e-97	0.247815	0.126	0.009	1.78545e-92	CTPS2
3.76226e-29	0.247806	0.219	0.062	7.04972e-25	TTF1
2.33162e-30	0.247552	0.147	0.032	4.36898e-26	ZNF714
9.59549e-40	0.247532	0.111	0.016	1.798e-35	FCER2
8.89951e-62	0.247122	0.102	0.009	1.66759e-57	VAV2
2.5806e-17	0.247113	0.225	0.088	4.83553e-13	ATP2B1-AS1
1.72686e-06	0.247079	0.165	0.091	0.0323579	C11orf24
1.33411e-16	0.247062	0.329	0.148	2.49986e-12	PLEK
1.68055e-15	0.246843	0.467	0.238	3.14902e-11	OGA
2.03002e-15	0.246776	0.302	0.14	3.80384e-11	MRPL38
1.74519e-18	0.246635	0.207	0.076	3.27014e-14	STYXL1
2.93255e-09	0.246553	0.41	0.25	5.49501e-05	SEC13
6.52172e-25	0.246354	0.272	0.095	1.22204e-20	TRNAU1AP
1.76117e-19	0.246334	0.207	0.073	3.30008e-15	CEP63
9.53143e-11	0.246296	0.269	0.142	1.786e-06	HINT2
4.00304e-18	0.246036	0.365	0.17	7.5009e-14	HIKESHI
8.00841e-15	0.246034	0.377	0.192	1.50062e-10	APEX1
9.98762e-13	0.245769	0.413	0.223	1.87148e-08	KDM5A
3.13279e-32	0.245615	0.201	0.051	5.87023e-28	FAM241A
3.4715e-09	0.245159	0.41	0.246	6.5049e-05	CCNDBP1
9.81843e-20	0.245143	0.213	0.075	1.83978e-15	CKAP5
7.43182e-44	0.244987	0.165	0.03	1.39257e-39	SHMT1
1.19752e-15	0.244956	0.491	0.264	2.24391e-11	TXNL1
1.59096e-07	0.244932	0.132	0.061	0.00298114	BTN2A2
4.92475e-14	0.244765	0.24	0.105	9.228e-10	CACUL1
0.00123653	0.24435	0.231	0.155	1	MED29
5.9718e-18	0.244346	0.299	0.13	1.119e-13	FARSA
3.28481e-12	0.244249	0.38	0.2	6.15508e-08	TRIM28
6.98457e-13	0.244186	0.18	0.072	1.30877e-08	RASSF3
2.11818e-60	0.244141	0.138	0.017	3.96905e-56	KNSTRN
1.77281e-06	0.243963	0.674	0.512	0.0332189	SRRM2
1.35402e-32	0.243855	0.168	0.038	2.53717e-28	RITA1
1.43676e-37	0.243657	0.165	0.033	2.6922e-33	HIP1
5.24365e-18	0.243619	0.287	0.121	9.82555e-14	MRPS25
2.67016e-35	0.243589	0.159	0.033	5.00335e-31	CCDC102A
1.1749e-15	0.243487	0.266	0.116	2.20153e-11	RSRC1
2.24523e-08	0.243312	0.704	0.486	0.000420712	PRR13
4.79898e-17	0.24328	0.365	0.172	8.99233e-13	SNRPA1
1.05011e-27	0.242442	0.156	0.038	1.9677e-23	NET1
3.64591e-12	0.242315	0.177	0.073	6.8317e-08	DIABLO.1
6.22979e-21	0.242021	0.165	0.049	1.16734e-16	ITGB3BP
7.29679e-113	0.24195	0.123	0.007	1.36727e-108	HJURP
2.20954e-38	0.241743	0.201	0.046	4.14023e-34	PUDP
2.07497e-12	0.241666	0.365	0.193	3.88809e-08	SDHB
1.04064e-11	0.24165	0.479	0.278	1.94996e-07	RAB1B
1.14132e-14	0.241565	0.251	0.11	2.1386e-10	FAM214A
1.35422e-32	0.241512	0.254	0.074	2.53753e-28	C16orf87
6.99643e-22	0.241475	0.12	0.029	1.31099e-17	SLC2A6
2.61849e-20	0.241431	0.302	0.121	4.90653e-16	HAT1
8.81192e-22	0.241426	0.24	0.084	1.65118e-17	NUTM2B-AS1
1.62905e-13	0.241336	0.38	0.197	3.05251e-09	NDUFB5
2.03706e-13	0.240953	0.449	0.243	3.81704e-09	SF3B4
6.97802e-12	0.240804	0.557	0.35	1.30754e-07	ATP5MPL
3.32905e-18	0.240393	0.222	0.082	6.23797e-14	NSMCE2
6.85182e-20	0.240314	0.299	0.118	1.28389e-15	NFATC1
2.72939e-11	0.240033	0.428	0.238	5.11432e-07	RAB11A
3.54439e-30	0.239775	0.183	0.046	6.64149e-26	CTNNAL1
2.03435e-12	0.23952	0.222	0.098	3.81197e-08	RBM10
4.2289e-13	0.239433	0.431	0.236	7.92411e-09	PSMC4
3.8365e-13	0.238986	0.461	0.248	7.18884e-09	APH1A
8.03997e-42	0.238879	0.213	0.047	1.50653e-37	NUP37
2.15875e-20	0.238726	0.266	0.103	4.04507e-16	RNASEH1
3.10546e-09	0.238625	0.5	0.319	5.819e-05	MDH2
3.12006e-08	0.238603	0.159	0.076	0.000584636	EXOSC5
2.42446e-26	0.238354	0.21	0.063	4.54295e-22	PAICS
2.27256e-18	0.238341	0.32	0.139	4.25832e-14	TIMM23
3.49993e-18	0.238201	0.341	0.154	6.55818e-14	TMEM134
5.92156e-16	0.237892	0.398	0.195	1.10958e-11	PPP2R2A
1.27042e-06	0.237295	0.835	0.693	0.023805	CALM2
1.73277e-19	0.237172	0.263	0.103	3.24687e-15	VRK2
1.31504e-18	0.236739	0.26	0.101	2.46412e-14	AC025164.1
1.44308e-15	0.236601	0.569	0.313	2.70404e-11	UBE2L3
1.09396e-11	0.236555	0.479	0.272	2.04985e-07	DNAJA2
2.13014e-15	0.236529	0.26	0.112	3.99146e-11	PFDN4
2.58701e-21	0.236168	0.269	0.099	4.84753e-17	TMEM154
2.25225e-25	0.236087	0.29	0.104	4.22027e-21	PRKRA
1.1456e-10	0.236082	0.611	0.398	2.14663e-06	PSMB6
1.80456e-06	0.236056	0.701	0.565	0.0338139	SNRPD2
4.23863e-12	0.235989	0.281	0.145	7.94234e-08	ZNF593
2.78289e-17	0.235957	0.359	0.166	5.21458e-13	THOC2
2.48275e-21	0.235916	0.308	0.126	4.65218e-17	DCPS
7.98997e-14	0.23586	0.293	0.139	1.49716e-09	ADSL
4.20474e-06	0.235711	0.096	0.044	0.0787885	HIST1H4H
4.52225e-19	0.235698	0.138	0.039	8.47379e-15	SPOPL
2.446e-17	0.235573	0.249	0.1	4.58332e-13	PRPF19
2.4516e-16	0.235544	0.272	0.115	4.5938e-12	C21orf91
3.87589e-82	0.235354	0.075	0.004	7.26265e-78	DBNDD1
2.58665e-19	0.235315	0.275	0.107	4.84687e-15	RCOR1
5.78614e-10	0.235306	0.278	0.145	1.08421e-05	TBC1D5
3.80875e-17	0.235077	0.356	0.167	7.13684e-13	USP48
5.26294e-15	0.235068	0.302	0.139	9.86169e-11	HPRT1
1.85593e-27	0.234887	0.314	0.112	3.47764e-23	TXNDC9
3.65358e-20	0.234286	0.38	0.165	6.84608e-16	TCERG1
7.86613e-10	0.234129	0.476	0.285	1.47396e-05	G3BP1
1.78083e-17	0.23403	0.362	0.165	3.33693e-13	PRPF38A
6.84423e-18	0.233883	0.195	0.068	1.28247e-13	UBAP2
7.3968e-07	0.233857	0.644	0.482	0.0138601	HNRNPA0
5.40872e-17	0.233844	0.344	0.156	1.01349e-12	CDC5L
1.09262e-08	0.233754	0.162	0.075	0.000204735	DNAJA4
1.82338e-13	0.233562	0.099	0.029	3.41665e-09	SIPA1L3
3.0659e-53	0.233539	0.132	0.017	5.74488e-49	GLIDR
3.09268e-95	0.233508	0.123	0.009	5.79507e-91	UGT8
2.34354e-21	0.233259	0.192	0.061	4.39132e-17	ZNF672
1.58601e-15	0.233228	0.219	0.087	2.97187e-11	EXOC5
2.67721e-16	0.232983	0.243	0.099	5.01655e-12	KRCC1
2.80794e-25	0.232828	0.174	0.048	5.26151e-21	LRWD1
1.97256e-10	0.232672	0.931	0.876	3.69618e-06	RPSA
2.50782e-16	0.232584	0.317	0.144	4.69916e-12	MRPS5
0	0.232421	0.111	0.001	0	ASAP3
6.15407e-11	0.232271	0.087	0.027	1.15315e-06	AL031777.3
4.80478e-14	0.232186	0.171	0.064	9.0032e-10	EXOC6
4.53903e-20	0.231983	0.18	0.057	8.50523e-16	CLEC16A
3.70087e-14	0.231803	0.533	0.295	6.9347e-10	PAFAH1B1
7.67904e-06	0.231698	0.198	0.115	0.14389	PKN2
3.65986e-50	0.231643	0.165	0.027	6.85784e-46	LONRF1
1.36875e-21	0.231016	0.06	0.009	2.56477e-17	EGR4
4.48014e-18	0.230989	0.225	0.084	8.39489e-14	SMC6
5.60047e-09	0.230545	0.41	0.247	0.000104942	PSMF1
1.8272e-16	0.230292	0.371	0.181	3.42381e-12	SMIM7
4.61003e-05	0.230018	0.192	0.115	0.863828	GRK2
2.28074e-07	0.229997	0.296	0.177	0.00427366	UBALD2
9.46055e-20	0.229997	0.32	0.133	1.77272e-15	RPA2
1.06722e-29	0.229854	0.168	0.04	1.99975e-25	TP53
9.52061e-13	0.22955	0.296	0.138	1.78397e-08	TRAF5
8.7355e-17	0.229483	0.216	0.083	1.63686e-12	GART
6.12274e-215	0.22912	0.087	0.001	1.14728e-210	APBB2
5.64855e-28	0.229057	0.192	0.052	1.05843e-23	RBFA
1.07999e-21	0.229057	0.314	0.123	2.02369e-17	CHRAC1
4.2332e-13	0.22871	0.269	0.128	7.93217e-09	UBE2H
4.03768e-06	0.228566	0.371	0.25	0.0756581	ATP5MC1
1.33663e-15	0.228509	0.207	0.082	2.50458e-11	PRKCD
6.38754e-26	0.228482	0.275	0.093	1.1969e-21	ACAT2
8.71064e-11	0.228435	0.162	0.069	1.6322e-06	TNS3
6.00015e-18	0.227986	0.222	0.084	1.12431e-13	BABAM1
2.01366e-20	0.22781	0.135	0.037	3.77319e-16	NTHL1
6.33757e-16	0.227692	0.18	0.065	1.18753e-11	ZNF720
2.52648e-17	0.227524	0.344	0.152	4.73411e-13	ABI3
1.24637e-09	0.227344	0.581	0.365	2.33544e-05	RAB7A
4.3431e-24	0.227159	0.29	0.105	8.1381e-20	EXOSC3
3.27798e-07	0.227113	0.97	0.952	0.00614228	RPS24
7.69059e-09	0.22682	0.584	0.393	0.000144106	SNHG8
3.08434e-32	0.226717	0.123	0.023	5.77943e-28	MILR1
1.05304e-14	0.226676	0.383	0.198	1.97319e-10	TIMM17B
9.56253e-16	0.226592	0.326	0.149	1.79183e-11	DDB1
5.85307e-28	0.226479	0.228	0.067	1.09675e-23	ENO2
3.09056e-37	0.226474	0.144	0.026	5.79108e-33	HAUS5
2.48513e-28	0.226454	0.219	0.063	4.65663e-24	MRTO4
3.08101e-14	0.226374	0.401	0.208	5.77321e-10	CLTC
1.03098e-12	0.226142	0.243	0.112	1.93186e-08	HMGCS1
5.22244e-17	0.226099	0.24	0.095	9.7858e-13	HCFC1
1.3425e-07	0.226064	0.515	0.351	0.00251557	AURKAIP1
1.66736e-08	0.225804	0.716	0.507	0.000312431	STK17A
9.56522e-30	0.22577	0.177	0.043	1.79233e-25	CASP2
8.16841e-12	0.225573	0.231	0.106	1.5306e-07	CYP51A1
2.10558e-18	0.225533	0.231	0.087	3.94544e-14	ENTPD4
2.03244e-112	0.225514	0.144	0.01	3.80839e-108	MELK
1.2915e-22	0.225431	0.228	0.077	2.42001e-18	DKC1
3.22501e-29	0.225399	0.231	0.068	6.04302e-25	LYRM1
4.53354e-17	0.225332	0.389	0.183	8.49494e-13	CDC73
1.22406e-28	0.22512	0.216	0.061	2.29365e-24	TEX30
8.34594e-13	0.224899	0.431	0.234	1.56386e-08	SDHD
1.403e-12	0.224762	0.332	0.168	2.62894e-08	PARVG
4.15164e-44	0.224631	0.111	0.015	7.77934e-40	HES6
5.77303e-12	0.22449	0.413	0.232	1.08175e-07	PDAP1
9.50466e-15	0.22442	0.35	0.174	1.78098e-10	SAR1A
1.54073e-09	0.224419	0.383	0.227	2.88702e-05	TXNDC17
3.74596e-08	0.22422	0.515	0.325	0.000701918	CSNK1A1
9.39311e-18	0.224178	0.257	0.102	1.76008e-13	ZNF92
5.81099e-18	0.224069	0.311	0.133	1.08886e-13	PPP2R3C
6.47533e-31	0.224045	0.222	0.061	1.21335e-26	CIAPIN1
1.29363e-128	0.223928	0.111	0.005	2.424e-124	E2F8
3.26502e-16	0.223842	0.207	0.079	6.11799e-12	ECSIT
2.87147e-14	0.223776	0.225	0.093	5.38057e-10	CEP95
5.22627e-15	0.223704	0.323	0.156	9.79299e-11	ACO2
1.72652e-11	0.223307	0.195	0.086	3.23516e-07	FAM210A
1.62382e-27	0.222692	0.311	0.108	3.04271e-23	AP1G2
2.26976e-73	0.222329	0.126	0.012	4.25308e-69	SNX22
6.36618e-12	0.22225	0.219	0.098	1.19289e-07	GRIPAP1
5.43485e-06	0.222093	0.772	0.62	0.101838	TPM3
3.4945e-175	0.222035	0.087	0.002	6.54799e-171	ABCA6
9.66951e-15	0.22203	0.422	0.215	1.81187e-10	BCL7B
2.81424e-53	0.221987	0.126	0.016	5.27332e-49	SPDL1
3.6299e-113	0.221896	0.126	0.008	6.8017e-109	DIAPH3
4.28408e-15	0.221885	0.251	0.108	8.0275e-11	DDX56
2.04837e-52	0.221822	0.123	0.015	3.83824e-48	CENPO
1.5958e-13	0.221748	0.365	0.185	2.99021e-09	DCAF7
6.1754e-14	0.221618	0.407	0.212	1.15715e-09	PSMD11
7.5534e-119	0.221602	0.096	0.004	1.41536e-114	SGCE
4.29555e-28	0.221426	0.141	0.031	8.049e-24	ZNF827
4.66622e-113	0.221374	0.111	0.006	8.74356e-109	ASB13
2.11282e-10	0.221296	0.254	0.13	3.95901e-06	CHCHD5
1.76134e-27	0.221111	0.213	0.061	3.3004e-23	TAF1B
4.21511e-49	0.220992	0.123	0.016	7.89827e-45	PAQR4
1.21253e-17	0.220938	0.222	0.084	2.27204e-13	HPS5
2.52214e-16	0.220855	0.249	0.103	4.72599e-12	TBC1D22A
3.11977e-07	0.220838	0.644	0.455	0.00584582	GYPC
4.82487e-17	0.220659	0.341	0.157	9.04084e-13	WIPI2
5.88388e-25	0.220629	0.29	0.104	1.10252e-20	DMAC1
1.06948e-06	0.219964	0.512	0.349	0.0200399	NFKB1
2.90606e-15	0.219693	0.398	0.196	5.44537e-11	IL21R
3.06417e-13	0.219684	0.356	0.18	5.74164e-09	BRD4
8.47933e-31	0.219649	0.219	0.059	1.58886e-26	CENPK
1.04243e-12	0.2194	0.404	0.219	1.9533e-08	CHMP4B
8.76644e-13	0.21937	0.323	0.165	1.64266e-08	TRAPPC5
2.44459e-13	0.218802	0.371	0.192	4.58067e-09	HSF1
1.03389e-60	0.218706	0.138	0.016	1.9373e-56	CEP55
4.66482e-10	0.218677	0.68	0.456	8.74094e-06	EIF3E
5.85379e-14	0.218663	0.234	0.1	1.09688e-09	TNPO3
8.38375e-32	0.218512	0.174	0.041	1.57095e-27	SRRD
5.42107e-08	0.218066	0.476	0.322	0.0010158	PRDX2
8.72377e-40	0.21786	0.102	0.014	1.63466e-35	ASRGL1
4.10815e-16	0.2178	0.392	0.19	7.69784e-12	RBM23
1.05571e-17	0.217776	0.329	0.144	1.97819e-13	SRSF6
3.51972e-18	0.217776	0.35	0.157	6.59525e-14	PEF1
1.70943e-14	0.217736	0.365	0.179	3.20313e-10	TINF2
0	0.217494	0.108	0.001	0	LINC01754
7.95975e-19	0.217181	0.219	0.079	1.4915e-14	CBX1
1.51603e-15	0.21718	0.401	0.198	2.84074e-11	SHKBP1
1.86023e-44	0.216731	0.129	0.019	3.48569e-40	WDHD1
1.43202e-14	0.216681	0.254	0.111	2.68331e-10	SDR39U1
2.88942e-41	0.216594	0.135	0.022	5.41419e-37	ATAD5
6.13348e-16	0.216591	0.266	0.113	1.14929e-11	DCAF13
2.05229e-31	0.216455	0.183	0.044	3.84558e-27	QRSL1
7.89238e-41	0.216314	0.18	0.036	1.47887e-36	NRM
3.51015e-23	0.216292	0.269	0.098	6.57732e-19	APIP
2.59323e-15	0.216051	0.371	0.179	4.85919e-11	EIF4E2
1.17187e-05	0.215993	0.88	0.772	0.219586	PTPRCAP
1.76087e-22	0.215946	0.15	0.04	3.29953e-18	TSC1
9.99264e-56	0.215909	0.165	0.024	1.87242e-51	NEMP1
5.03161e-21	0.215895	0.204	0.067	9.42823e-17	PARP11
2.91091e-13	0.2156	0.32	0.157	5.45446e-09	RAB3GAP1
1.16918e-14	0.215596	0.237	0.1	2.19081e-10	CAT
2.6334e-23	0.215583	0.162	0.045	4.93447e-19	HCCS
4.9756e-05	0.21521	0.713	0.599	0.932328	DNAJB6
2.697e-12	0.215162	0.476	0.277	5.05364e-08	PSMB2
3.90268e-29	0.215032	0.183	0.047	7.31284e-25	THOP1
1.38364e-20	0.214879	0.302	0.123	2.59267e-16	NUDCD2
4.25473e-10	0.214734	0.356	0.195	7.97251e-06	NARF
1.7466e-09	0.214701	0.671	0.444	3.27278e-05	GNAS
8.83615e-12	0.214208	0.332	0.171	1.65572e-07	NT5C
3.22242e-49	0.214186	0.18	0.031	6.03817e-45	DONSON
1.71707e-26	0.214135	0.114	0.023	3.21744e-22	CCDC28B
8.00959e-24	0.214098	0.099	0.02	1.50084e-19	PRDM15
4.43933e-19	0.213941	0.186	0.061	8.31841e-15	PAN3
4.42419e-09	0.213654	0.53	0.332	8.29004e-05	OTUB1
1.38422e-20	0.213562	0.162	0.048	2.59375e-16	KLHL20
3.61995e-19	0.213525	0.281	0.114	6.78306e-15	ELP5
3.27014e-13	0.213437	0.228	0.1	6.12759e-09	RNGTT
3.05527e-166	0.213375	0.126	0.005	5.72496e-162	DEPDC1
4.91382e-12	0.21312	0.44	0.249	9.20751e-08	SLIRP
2.14807e-19	0.213104	0.302	0.125	4.02505e-15	DCUN1D5
7.63275e-13	0.213091	0.368	0.19	1.43023e-08	RIOK3
5.08121e-33	0.212943	0.254	0.074	9.52117e-29	ERAL1
9.26039e-14	0.21276	0.24	0.105	1.73521e-09	CCDC97
1.09483e-20	0.212746	0.15	0.043	2.05149e-16	HMGCL
9.66099e-27	0.212736	0.26	0.084	1.81028e-22	C1orf35
2.37097e-19	0.212693	0.29	0.12	4.44273e-15	POLDIP2
7.63165e-08	0.212686	0.072	0.025	0.00143002	HIST2H2AA3
1.16243e-91	0.212495	0.129	0.01	2.17816e-87	DEPDC1B
1.22212e-15	0.212353	0.266	0.116	2.29002e-11	GNG10
7.59715e-42	0.212323	0.135	0.022	1.42355e-37	CCDC34
1.68177e-15	0.212013	0.356	0.174	3.15131e-11	DCTN2
1.1382e-23	0.211903	0.186	0.054	2.13276e-19	TAF8
8.47897e-12	0.211897	0.527	0.307	1.58879e-07	SLTM
2.01472e-12	0.211779	0.159	0.061	3.77518e-08	YARS2
7.40382e-15	0.21162	0.398	0.199	1.38733e-10	DDX27
4.90266e-24	0.211298	0.24	0.08	9.1866e-20	GTF3C5
3.77574e-13	0.211015	0.243	0.109	7.07498e-09	PAGR1
4.33028e-12	0.21096	0.389	0.211	8.11407e-08	PIN1
7.18701e-21	0.21087	0.12	0.03	1.3467e-16	MBNL3
6.13312e-27	0.210854	0.162	0.041	1.14922e-22	MMAB
4.48408e-82	0.210657	0.132	0.011	8.40227e-78	DTL
8.94927e-40	0.210606	0.144	0.026	1.67691e-35	GPR160
7.35968e-12	0.210477	0.231	0.105	1.37906e-07	EIF4G3
1.59465e-09	0.210474	0.225	0.113	2.98805e-05	PIP4P1
1.29648e-172	0.209884	0.093	0.002	2.42934e-168	KLHL14
2.37434e-13	0.209857	0.353	0.18	4.44904e-09	NRBF2
8.13667e-23	0.209677	0.243	0.085	1.52465e-18	MRPL58
4.59634e-06	0.209624	0.695	0.546	0.0861262	RPL23
3.71834e-10	0.209583	0.305	0.163	6.96743e-06	TIPRL
3.97613e-115	0.209158	0.114	0.006	7.45047e-111	SKA1
4.34785e-09	0.209057	0.383	0.227	8.14701e-05	SDHC
1.38124e-16	0.208946	0.216	0.083	2.58817e-12	ADAM17
4.76594e-18	0.208934	0.231	0.09	8.93041e-14	RPL26L1
1.54944e-10	0.208799	0.482	0.29	2.90333e-06	SNRPB2
5.46237e-10	0.208767	0.452	0.27	1.02354e-05	USP16
1.37424e-22	0.208713	0.231	0.079	2.57504e-18	EIPR1
3.56952e-29	0.208455	0.117	0.022	6.68857e-25	AURKA
1.88565e-08	0.20818	0.243	0.129	0.000353333	ZC3H7A
3.61078e-21	0.208135	0.237	0.083	6.76588e-17	NAA15
8.36585e-16	0.208062	0.329	0.154	1.56759e-11	CCDC90B
3.58225e-10	0.208035	0.392	0.225	6.71243e-06	RTF2
5.17377e-16	0.208014	0.177	0.063	9.69461e-12	ZNF143
4.20585e-15	0.207677	0.225	0.091	7.88092e-11	LRCH3
1.13486e-11	0.207623	0.464	0.262	2.1265e-07	SRSF4
4.54698e-11	0.20761	0.41	0.229	8.52013e-07	FERMT3
2.43094e-11	0.207572	0.123	0.045	4.5551e-07	FGR
4.40064e-16	0.207507	0.225	0.088	8.24593e-12	ELK4
4.90333e-41	0.207495	0.096	0.012	9.18786e-37	KIF23
2.80958e-132	0.207394	0.138	0.008	5.26459e-128	OIP5
4.35879e-17	0.207276	0.225	0.087	8.1675e-13	RUFY1
2.30657e-07	0.207269	0.186	0.097	0.00432204	MANBA
4.00289e-18	0.207176	0.254	0.1	7.50062e-14	NUPL2
7.90113e-44	0.207124	0.072	0.007	1.48051e-39	TMEM163
5.27145e-09	0.207004	0.964	0.92	9.87764e-05	RPS9
1.05269e-05	0.20689	0.192	0.111	0.197254	SPINT2
3.59215e-20	0.206888	0.156	0.046	6.73097e-16	RNF8
1.95106e-10	0.206692	0.476	0.282	3.65589e-06	PTBP1
3.40004e-18	0.20658	0.29	0.121	6.371e-14	UCHL5
7.43225e-42	0.206477	0.129	0.02	1.39265e-37	FANCD2
5.36397e-26	0.206475	0.246	0.078	1.0051e-21	CDK5RAP2
3.69345e-15	0.206284	0.287	0.129	6.92079e-11	CPNE3
8.4996e-49	0.206273	0.18	0.031	1.59266e-44	TCTEX1D2
8.16699e-62	0.206252	0.117	0.012	1.53033e-57	TEX9
6.31398e-14	0.206228	0.195	0.078	1.18311e-09	CNOT3
8.13515e-08	0.205892	0.659	0.471	0.00152436	CAP1
8.0443e-18	0.205847	0.225	0.085	1.50734e-13	HTRA2
5.16212e-16	0.20583	0.249	0.102	9.67279e-12	ATG4B
7.45668e-21	0.205809	0.287	0.111	1.39723e-16	ZCCHC10
4.73866e-24	0.2058	0.234	0.077	8.8793e-20	MRPL46
2.87584e-08	0.205742	0.644	0.453	0.000538874	NDUFB2
5.51507e-99	0.205558	0.102	0.006	1.03341e-94	NEIL3
1.38138e-82	0.205431	0.141	0.013	2.58844e-78	RCCD1
2.38169e-130	0.205299	0.111	0.005	4.46281e-126	SLC1A1
4.69346e-63	0.205288	0.102	0.009	8.7946e-59	DLGAP5
4.97109e-29	0.205286	0.141	0.031	9.31483e-25	FBXO4
4.06467e-21	0.20527	0.195	0.063	7.61639e-17	ACTL6A
2.7025e-15	0.205173	0.246	0.103	5.06394e-11	CNOT11
6.2168e-10	0.205147	0.32	0.175	1.1649e-05	NUDT5
2.05246e-16	0.204857	0.222	0.088	3.84591e-12	AL365205.1
2.18551e-13	0.204819	0.117	0.038	4.09521e-09	SPPL2B
7.06095e-27	0.204778	0.117	0.024	1.32308e-22	SIGLEC10
8.32136e-162	0.204496	0.099	0.003	1.55926e-157	LINC02202
5.72372e-105	0.204422	0.12	0.007	1.07251e-100	MCM10
4.69563e-17	0.204394	0.216	0.08	8.79867e-13	POLR1E
1.67168e-07	0.204393	0.548	0.362	0.0031324	VAPA
6.1959e-11	0.204353	0.12	0.045	1.16099e-06	CDK14
6.0714e-07	0.204266	0.698	0.533	0.0113766	LDHB
1.0922e-21	0.204201	0.317	0.124	2.04657e-17	NELFCD
2.09128e-25	0.204002	0.102	0.019	3.91865e-21	LINC00926
9.1016e-16	0.203904	0.251	0.105	1.70546e-11	DLST
1.40849e-16	0.203839	0.32	0.142	2.63923e-12	CREB1
5.3183e-12	0.203797	0.263	0.125	9.96543e-08	CDK13
9.68534e-10	0.203765	0.21	0.101	1.81484e-05	TARDBP
1.46391e-09	0.203754	0.368	0.21	2.74308e-05	PSMD2
7.28216e-16	0.203674	0.195	0.073	1.36453e-11	WDFY2
1.05007e-18	0.203593	0.168	0.054	1.96761e-14	PISD
7.01424e-16	0.20357	0.15	0.05	1.31433e-11	COQ5
1.30774e-10	0.203489	0.488	0.293	2.45045e-06	AP2M1
5.65853e-21	0.203355	0.257	0.098	1.0603e-16	CBWD1
4.45884e-15	0.203269	0.311	0.143	8.35497e-11	CFDP1
1.79093e-20	0.203165	0.177	0.055	3.35584e-16	HACD2
1.45914e-12	0.203025	0.284	0.138	2.73413e-08	MSI2
1.20451e-19	0.202797	0.174	0.055	2.25701e-15	MRRF
1.84957e-13	0.202765	0.219	0.091	3.46573e-09	ODF2
1.30722e-13	0.202706	0.216	0.092	2.44946e-09	MRPS23
2.6093e-08	0.202705	0.251	0.137	0.00048893	HOOK3
4.39701e-21	0.202678	0.18	0.056	8.23911e-17	NOC3L
1.83717e-19	0.202645	0.096	0.021	3.44249e-15	HIST1H2BH
6.25796e-12	0.202543	0.246	0.116	1.17262e-07	RANGRF
3.25284e-06	0.202517	0.383	0.257	0.0609518	MAP3K8
2.10281e-12	0.20239	0.377	0.199	3.94025e-08	NOP56
1.79034e-30	0.202189	0.15	0.033	3.35475e-26	FBXO5
1.32571e-19	0.202141	0.096	0.021	2.48412e-15	SESTD1
1.28369e-10	0.202021	0.29	0.153	2.40537e-06	MRPL3
7.31297e-63	0.201737	0.108	0.01	1.3703e-58	CKAP2L
2.31455e-17	0.201511	0.254	0.102	4.33701e-13	NIP7
2.50553e-24	0.201345	0.195	0.058	4.69486e-20	CALHM6
3.19213e-22	0.201271	0.305	0.118	5.98141e-18	BLOC1S1
1.15474e-16	0.200956	0.156	0.051	2.16376e-12	TMEM69
0.643425	0.20092	0.012	0.01	1	SCGB2A2
4.23127e-11	0.200757	0.246	0.118	7.92856e-07	ITPR1
4.99364e-14	0.200656	0.15	0.053	9.35709e-10	GTF2H3
3.34788e-12	0.200566	0.44	0.244	6.27327e-08	PHIP
4.58194e-14	0.200437	0.398	0.205	8.58564e-10	PPP6C
9.44969e-24	0.200215	0.117	0.026	1.77068e-19	DNASE1
1.09737e-23	0.200029	0.123	0.029	2.05625e-19	PARP2
6.75558e-13	0.199871	0.263	0.121	1.26586e-08	CDK11B
1.54842e-55	0.199828	0.144	0.02	2.90143e-51	CCDC106
2.0627e-07	0.199754	0.389	0.249	0.00386509	NDUFC1
4.873e-22	0.199687	0.225	0.075	9.13102e-18	INIP
7.7192e-137	0.199405	0.12	0.006	1.44642e-132	POLQ
6.98624e-08	0.199368	0.647	0.472	0.00130908	COPE
1.53964e-19	0.19936	0.359	0.154	2.88497e-15	SNRNP40
2.40965e-07	0.199344	0.656	0.452	0.0045152	SEPT7
9.41018e-08	0.199127	0.713	0.49	0.00176328	GPSM3
2.13314e-17	0.199083	0.213	0.078	3.99708e-13	DDB2
1.58754e-10	0.198956	0.21	0.097	2.97473e-06	CREBBP
3.40262e-16	0.198851	0.314	0.145	6.37583e-12	CHCHD1
1.77076e-15	0.198599	0.201	0.077	3.31805e-11	RBM12
2.55416e-15	0.198578	0.216	0.086	4.78598e-11	CEP170
8.47017e-15	0.198478	0.353	0.17	1.58714e-10	PRELID3B
3.81055e-22	0.198275	0.174	0.051	7.1402e-18	POLH
3.18825e-06	0.198168	0.623	0.456	0.0597414	UQCR10
6.28056e-29	0.198003	0.219	0.062	1.17685e-24	TRAPPC2
1.35424e-86	0.197958	0.096	0.006	2.53757e-82	BEND5
1.38476e-09	0.197861	0.129	0.052	2.59477e-05	CLECL1
7.05165e-21	0.197604	0.216	0.073	1.32134e-16	RAD51C
1.50593e-09	0.197393	0.29	0.155	2.82181e-05	KLHL24
1.89371e-18	0.197297	0.135	0.039	3.54843e-14	AC027097.1
4.50589e-06	0.197281	0.722	0.604	0.0844314	BRD2
3.53899e-23	0.197157	0.251	0.087	6.63136e-19	MRPL49
1.59628e-36	0.196963	0.201	0.047	2.99111e-32	ZNF414
1.15632e-15	0.196804	0.237	0.097	2.16672e-11	QARS
2.97945e-13	0.196697	0.335	0.166	5.5829e-09	SRSF1
3.66235e-17	0.196458	0.26	0.108	6.86252e-13	MRPS11
2.45292e-06	0.196362	0.377	0.244	0.0459628	TUBA1C
2.45625e-22	0.196316	0.222	0.074	4.60252e-18	GOT2
1.53799e-18	0.196267	0.207	0.073	2.88189e-14	NUP107
7.91389e-12	0.196175	0.44	0.242	1.48291e-07	LUC7L3
6.40134e-20	0.196163	0.225	0.08	1.19948e-15	PARN
1.36666e-15	0.196067	0.156	0.053	2.56085e-11	CPSF3
1.47848e-14	0.19594	0.266	0.118	2.77038e-10	NSRP1
0.000277732	0.195925	0.24	0.16	1	YWHAG
5.48942e-26	0.195891	0.081	0.013	1.02861e-21	TSPAN33
2.24219e-12	0.195838	0.207	0.089	4.20142e-08	NUP62
0.00698144	0.195809	0.174	0.122	1	STAT2
4.21161e-20	0.195783	0.159	0.047	7.89171e-16	TFB1M
1.37123e-17	0.195762	0.443	0.211	2.5694e-13	OFD1
1.76735e-13	0.195608	0.371	0.19	3.31166e-09	C11orf98
1.45073e-09	0.195147	0.29	0.157	2.71838e-05	BAZ2A
5.06681e-13	0.195043	0.09	0.026	9.49419e-09	PKHD1L1
1.0267e-11	0.195005	0.21	0.095	1.92383e-07	AK6
[truncated: 16,740 more rows]

## Sheet: Sheet2
DEGs between cluster 12 and cluster 9
p_val	avg_log2FC	pct.1	pct.2	p_val_adj	gene
2.27007e-141	2.8507	0.778	0.16	4.25366e-137	TCL1A
2.34567e-96	2.72526	0.617	0.134	4.39531e-92	STMN1
2.3289e-98	2.55117	0.632	0.134	4.3639e-94	HMGB2
2.53231e-65	2.35531	0.841	0.565	4.74503e-61	HMGN2
1.60958e-12	2.19239	0.686	0.555	3.01603e-08	HIST1H4C
1.7467e-104	2.08534	0.952	0.86	3.27296e-100	GAPDH
1.03679e-156	2.08343	0.608	0.035	1.94273e-152	IGLL5
3.51106e-99	2.02921	0.973	0.888	6.57902e-95	ACTG1
8.99068e-188	2.00772	0.584	0.006	1.68467e-183	MEF2B
1.67277e-148	1.95439	0.659	0.058	3.13443e-144	NEIL1
5.82697e-144	1.92734	0.53	0.025	1.09186e-139	MYBL2
3.70994e-80	1.9261	0.479	0.072	6.95169e-76	COL9A3
0.700818	1.90863	0.156	0.158	1	CCL5
2.32884e-86	1.81646	0.737	0.233	4.36378e-82	LRMP
1.45672e-105	1.76968	0.665	0.13	2.7296e-101	SEC14L1
1.83102e-163	1.7524	0.569	0.019	3.43096e-159	BIK
5.30179e-21	1.75053	0.635	0.486	9.93449e-17	TUBB
1.41179e-74	1.72974	0.766	0.325	2.6454e-70	H2AFV
3.87167e-104	1.72893	0.635	0.111	7.25474e-100	LPP
4.45928e-71	1.68147	0.683	0.215	8.35579e-67	BACH2
4.41304e-158	1.67089	0.527	0.012	8.26915e-154	RGS13
4.25745e-130	1.66268	0.578	0.049	7.9776e-126	HMCES
6.13805e-74	1.64139	0.76	0.332	1.15015e-69	HMGA1
4.50635e-161	1.63364	0.503	0.005	8.444e-157	AICDA
4.09233e-85	1.61931	0.638	0.141	7.6682e-81	MYO1E
6.2385e-54	1.61565	0.895	0.773	1.16897e-49	HMGB1
2.38338e-57	1.60809	0.808	0.579	4.46598e-53	HMGN1
6.55421e-90	1.59861	0.305	0.006	1.22813e-85	UBE2C
1.08027e-81	1.58531	0.548	0.096	2.02421e-77	PRPSAP2
8.11966e-110	1.58121	0.533	0.055	1.52146e-105	PTTG1
1.40639e-124	1.55194	0.587	0.058	2.63529e-120	CD38
5.44836e-91	1.54509	0.596	0.112	1.02091e-86	DNMT1
5.74845e-67	1.5158	0.859	0.653	1.07714e-62	ATP5MG
3.24282e-85	1.48087	0.581	0.106	6.07639e-81	SYNE2
9.30346e-109	1.4571	0.356	0.005	1.74328e-104	MKI67
1.54059e-43	1.44798	0.802	0.524	2.88676e-39	H2AFZ
9.49404e-61	1.42403	0.719	0.281	1.77899e-56	RFTN1
7.612e-66	1.42252	0.76	0.328	1.42634e-61	UBE2J1
6.69233e-33	1.42117	0.533	0.242	1.25401e-28	DUT
9.58572e-95	1.41287	0.332	0.009	1.79617e-90	TYMS
3.1059e-130	1.40937	0.41	0.004	5.81983e-126	PCLAF
5.30555e-63	1.40102	0.737	0.303	9.94154e-59	GSTP1
4.70448e-163	1.38022	0.5	0.003	8.81525e-159	AC023590.1
1.45046e-91	1.37796	0.461	0.049	2.71788e-87	CENPM
2.57209e-47	1.36801	0.222	0.017	4.81959e-43	HIST1H2AJ
3.11829e-76	1.35359	0.623	0.153	5.84306e-72	RBBP7
5.49664e-64	1.34754	0.674	0.242	1.02996e-59	PRDX6
1.63036e-58	1.34555	0.781	0.423	3.05498e-54	SRSF9
1.31924e-09	1.34411	0.719	0.694	2.47199e-05	TUBA1B
1.07154e-40	1.33509	0.71	0.421	2.00786e-36	TPM4
4.90339e-56	1.32862	0.805	0.524	9.18796e-52	SLC25A5
2.01546e-52	1.32415	0.757	0.413	3.77656e-48	TCEA1
8.44272e-128	1.30363	0.401	0.003	1.582e-123	RAPGEF5
0.0438808	1.29699	0.138	0.104	1	IGLV6-57
6.20392e-53	1.29382	0.404	0.085	1.16249e-48	MCM7
1.07374e-116	1.29148	0.524	0.042	2.01197e-112	ELL3
3.00323e-64	1.2762	0.581	0.155	5.62745e-60	H2AFY
1.65213e-73	1.26673	0.982	0.995	3.09576e-69	ACTB
0.148205	1.25833	0.168	0.15	1	IL32
1.40624e-56	1.2575	0.635	0.214	2.63501e-52	CLIC4
3.31815e-53	1.25281	0.734	0.341	6.21755e-49	COX5A
5.74841e-98	1.24707	0.434	0.032	1.07714e-93	SLC2A5
7.0775e-62	1.23304	0.71	0.263	1.32618e-57	SPI1
4.40519e-84	1.21942	0.386	0.032	8.25445e-80	NUSAP1
1.06369e-123	1.21606	0.401	0.005	1.99314e-119	CDKN3
1.4765e-97	1.21344	0.32	0.004	2.76667e-93	CDK1
1.07747e-107	1.21288	0.503	0.042	2.01896e-103	BCL7A
1.43763e-43	1.21045	0.21	0.017	2.69383e-39	HIST1H2AI
6.6282e-133	1.2083	0.419	0.004	1.24199e-128	MYBL1
1.89764e-69	1.20771	0.919	0.852	3.5558e-65	SERF2
4.93862e-36	1.19365	0.701	0.444	9.25399e-32	ANP32B
3.34471e-66	1.19242	0.434	0.07	6.26732e-62	PIM1
2.42679e-39	1.19239	0.814	0.54	4.54732e-35	ISG20
7.0345e-75	1.19019	0.335	0.024	1.31812e-70	PEG10
1.03734e-49	1.18928	0.79	0.468	1.94377e-45	UCP2
8.16179e-52	1.17613	0.734	0.35	1.52936e-47	POU2AF1
0.00849904	1.17252	0.111	0.072	1	NKG7
1.01714e-31	1.17106	0.198	0.027	1.90592e-27	HIST1H2AL
2.04228e-43	1.16526	0.545	0.194	3.82682e-39	RANBP1
7.54146e-34	1.15871	0.82	0.594	1.41312e-29	LCP1
3.81565e-57	1.15389	0.934	0.914	7.14976e-53	PFN1
7.33192e-91	1.14267	0.476	0.053	1.37386e-86	GCSAM
2.61125e-114	1.14225	0.422	0.016	4.89296e-110	CDCA7
8.66817e-114	1.14179	0.365	0.004	1.62424e-109	SUGCT
1.23859e-72	1.13669	0.617	0.137	2.32087e-68	IL4R
1.64766e-34	1.13206	0.749	0.451	3.08738e-30	IRF8
3.1658e-60	1.12742	0.458	0.092	5.93207e-56	SMC4
4.25385e-42	1.12479	0.641	0.263	7.97087e-38	RAB30
3.41832e-45	1.12439	0.868	0.729	6.40526e-41	LIMD2
2.10468e-33	1.12091	0.692	0.373	3.94376e-29	MARCKSL1
6.94111e-19	1.10922	0.344	0.136	1.30063e-14	IGLV1-44
3.92506e-47	1.09792	0.865	0.739	7.35477e-43	ARPC2
1.21527e-102	1.0894	0.38	0.014	2.27717e-98	ACY3
1.44819e-50	1.07467	0.62	0.201	2.71362e-46	EHMT1
1.89991e-38	1.06768	0.629	0.273	3.56004e-34	CALM3
7.07358e-56	1.06676	0.922	0.846	1.32545e-51	CFL1
3.5844e-43	1.06175	0.862	0.621	6.71645e-39	COTL1
2.7031e-87	1.05618	0.317	0.01	5.06508e-83	TK1
2.07252e-104	1.04841	0.344	0.005	3.88348e-100	CDT1
4.91623e-45	1.04727	0.59	0.212	9.21202e-41	TKT
7.69172e-52	1.03564	0.91	0.84	1.44128e-47	CORO1A
2.52656e-39	1.03423	0.632	0.271	4.73427e-35	JPT1
3.75001e-46	1.03394	0.572	0.188	7.02677e-42	CCND3
6.98266e-60	1.03146	0.521	0.124	1.30841e-55	GRHPR
5.74659e-101	1.02884	0.338	0.006	1.0768e-96	GINS2
9.41965e-43	1.02387	0.656	0.28	1.76505e-38	EAF2
9.60485e-47	1.01852	0.524	0.151	1.79976e-42	FABP5
2.87532e-50	1.01445	0.204	0.01	5.38778e-46	HIST1H1B
6.65864e-27	1.01335	0.725	0.498	1.2477e-22	CD79B
1.05955e-43	1.013	0.692	0.32	1.98538e-39	WDR1
6.79299e-35	1.00675	0.787	0.576	1.27287e-30	BASP1
1.11331e-75	1.0058	0.491	0.076	2.08612e-71	SUSD3
4.47779e-37	0.999174	0.74	0.456	8.39049e-33	RAP1B
3.12508e-96	0.996793	0.302	0.001	5.85577e-92	AURKB
6.84035e-42	0.990765	0.632	0.247	1.28174e-37	RBBP4
4.34217e-30	0.981851	0.641	0.35	8.13636e-26	DEK
9.03864e-49	0.977825	0.611	0.197	1.69366e-44	CLEC2D
3.85996e-76	0.977719	0.467	0.065	7.23278e-72	DEF8
3.0419e-29	0.975506	0.668	0.381	5.6999e-25	SLBP
3.24818e-72	0.975354	0.374	0.038	6.08644e-68	DHFR
8.01861e-38	0.975146	0.569	0.214	1.50253e-33	MTHFD2
3.20803e-34	0.974046	0.677	0.319	6.01121e-30	TMEM123
1.2623e-33	0.962027	0.74	0.422	2.36529e-29	MZT2B
5.28621e-52	0.961698	0.198	0.007	9.9053e-48	HIST1H3B
2.9449e-39	0.955962	0.686	0.303	5.51816e-35	ATP5PF
5.48557e-65	0.955802	0.251	0.011	1.02789e-60	TOP2A
8.06251e-54	0.955627	0.479	0.108	1.51075e-49	C12orf75
4.74719e-35	0.953852	0.713	0.394	8.89529e-31	TERF2IP
8.639e-07	0.950309	0.081	0.026	0.0161878	CD8A
1.77614e-16	0.945357	0.41	0.199	3.32813e-12	HIST1H1E
7.08935e-36	0.936576	0.802	0.598	1.3284e-31	ACTR3
5.08966e-35	0.933169	0.461	0.153	9.53701e-31	MCM5
2.48946e-37	0.930094	0.677	0.313	4.66475e-33	ATP5MF
2.10356e-66	0.928548	0.225	0.004	3.94166e-62	CDC20
2.29888e-83	0.923752	0.305	0.01	4.30764e-79	ASF1B
2.43558e-29	0.921611	0.743	0.441	4.56379e-25	PKM
9.83205e-39	0.915665	0.482	0.146	1.84233e-34	JCHAIN
1.89904e-94	0.91492	0.332	0.009	3.55843e-90	CENPU
3.098e-37	0.913091	0.677	0.291	5.80504e-33	SYAP1
9.22048e-37	0.912545	0.701	0.339	1.72773e-32	TOP1
3.4043e-34	0.906621	0.698	0.357	6.37898e-30	LDHB
1.07169e-30	0.904638	0.539	0.225	2.00814e-26	YWHAH
4.38442e-40	0.904229	0.557	0.188	8.21552e-36	BCL2L11
6.54967e-31	0.900444	0.398	0.13	1.22728e-26	IGHG3
2.96814e-30	0.890155	0.665	0.365	5.56171e-26	ATP5MC3
2.26991e-35	0.887207	0.659	0.311	4.25336e-31	RAC1
1.40379e-45	0.88454	0.38	0.08	2.63043e-41	CKS1B
1.74993e-29	0.884467	0.638	0.33	3.27903e-25	ERH
3.9039e-47	0.883293	0.506	0.137	7.31512e-43	FAM76B
1.0226e-36	0.881109	0.581	0.225	1.91614e-32	NUCKS1
6.55776e-05	0.880068	0.087	0.037	1	GZMA
9.95098e-31	0.875349	0.722	0.379	1.86461e-26	GGA2
5.19005e-53	0.874464	0.416	0.08	9.72512e-49	LMNB1
2.56573e-54	0.871317	0.521	0.124	4.80766e-50	CCDC69
5.62515e-07	0.861219	0.018	0	0.0105404	TPSAB1
3.02123e-42	0.861071	0.91	0.871	5.66118e-38	OAZ1
4.09928e-81	0.859587	0.377	0.029	7.68124e-77	RMI2
7.38806e-06	0.858201	0.078	0.027	0.138437	GZMK
1.37277e-64	0.857598	0.359	0.042	2.57229e-60	EZH2
8.00401e-75	0.857309	0.29	0.012	1.49979e-70	TUBB3
2.92703e-53	0.855981	0.234	0.015	5.48467e-49	CENPF
8.2005e-39	0.853222	0.734	0.35	1.53661e-34	PPP1CC
2.56401e-32	0.850995	0.725	0.407	4.80445e-28	GNG5
6.52728e-29	0.849517	0.533	0.235	1.22308e-24	MRPL51
3.49645e-76	0.849187	0.287	0.011	6.55166e-72	HRK
1.0043e-103	0.845875	0.344	0.005	1.88186e-99	NUGGC
1.67584e-62	0.845857	0.437	0.072	3.1402e-58	OGG1
4.45084e-93	0.845323	0.392	0.022	8.33999e-89	DMD
1.0593e-52	0.842462	0.368	0.061	1.98492e-48	KIF22
1.47802e-24	0.841608	0.656	0.399	2.76952e-20	COX8A
2.39631e-27	0.841292	0.743	0.469	4.49021e-23	GDI2
3.213e-84	0.841048	0.299	0.008	6.02051e-80	SEMA4A
4.45987e-32	0.83745	0.811	0.654	8.35691e-28	RAN
0.211417	0.837268	0.135	0.114	1	CCL4
3.11807e-27	0.834715	0.641	0.296	5.84263e-23	RGS1
7.05456e-55	0.834473	0.263	0.022	1.32188e-50	CCNB1
2.15835e-68	0.833431	0.231	0.004	4.04431e-64	CCNB2
5.91362e-31	0.833275	0.802	0.568	1.10809e-26	POLD4
3.85743e-39	0.830303	0.524	0.175	7.22806e-35	UBE2G1
8.39143e-28	0.830064	0.62	0.322	1.57239e-23	DDX39A
8.63638e-55	0.826839	0.443	0.088	1.61828e-50	SMARCA4
1.83606e-32	0.823871	0.695	0.338	3.44041e-28	MX1
3.07804e-28	0.823673	0.596	0.288	5.76763e-24	SNRPD1
2.39746e-80	0.818528	0.29	0.009	4.49235e-76	KIFC1
2.26724e-37	0.815357	0.419	0.117	4.24836e-33	CBX5
2.26612e-27	0.814071	0.76	0.501	4.24626e-23	ALDOA
0.13667	0.811263	0.063	0.044	1	CCL4L2
7.10932e-34	0.810472	0.668	0.306	1.33214e-29	NDUFV2
0.000643402	0.809095	0.06	0.024	1	CXCL13
1.91845e-25	0.807101	0.159	0.022	3.59479e-21	HIST1H2BF
3.19459e-29	0.806944	0.835	0.702	5.98602e-25	YWHAB
6.99545e-30	0.806758	0.919	0.892	1.31081e-25	PPIA
2.00437e-37	0.805133	0.494	0.158	3.75579e-33	CD81
9.349e-05	0.80463	0.105	0.05	1	CD3E
3.87402e-26	0.804381	0.799	0.571	7.25913e-22	HNRNPA3
2.45956e-27	0.80353	0.165	0.022	4.60873e-23	HIST1H2AE
2.56324e-21	0.802939	0.757	0.501	4.803e-17	TPI1
8.49108e-84	0.796795	0.311	0.011	1.59106e-79	DCAF12
2.61153e-45	0.796346	0.407	0.089	4.89349e-41	DAAM1
1.84718e-41	0.79618	0.452	0.119	3.46125e-37	ITGAE
4.23107e-76	0.792632	0.371	0.032	7.92818e-72	S1PR2
2.30633e-77	0.791829	0.243	0.001	4.32161e-73	RRM2
3.55745e-30	0.791568	0.554	0.235	6.66595e-26	ANAPC11
1.42452e-36	0.785636	0.461	0.14	2.66927e-32	CARHSP1
1.03756e-25	0.784031	0.734	0.445	1.94418e-21	PPP1CA
1.05886e-21	0.781401	0.62	0.331	1.98408e-17	CD22
1.96117e-35	0.781081	0.545	0.194	3.67483e-31	LAP3
2.09549e-57	0.778652	0.186	0.001	3.92653e-53	PLK1
2.43076e-74	0.778339	0.249	0.004	4.55476e-70	TPX2
6.4101e-50	0.776419	0.434	0.092	1.20112e-45	GLRX5
1.0519e-42	0.775503	0.44	0.112	1.97105e-38	RFC1
6.54692e-57	0.774352	0.377	0.056	1.22676e-52	E2F5
6.7384e-23	0.773236	0.707	0.394	1.26264e-18	ENO1
0.00146974	0.772687	0.081	0.041	1	CST7
7.46963e-73	0.771432	0.225	0	1.39966e-68	UHRF1
1.95632e-28	0.76894	0.431	0.151	3.66576e-24	ZYX
7.27749e-38	0.767101	0.452	0.132	1.36366e-33	RGS10
1.35075e-25	0.765749	0.566	0.265	2.53103e-21	CDK2AP2
9.79443e-28	0.765475	0.82	0.603	1.83528e-23	ARPC1B
1.39386e-25	0.764892	0.503	0.204	2.61182e-21	METAP2
3.71486e-28	0.762375	0.659	0.328	6.96091e-24	FKBP1A
4.11536e-67	0.756967	0.356	0.037	7.71135e-63	TERF2
1.1218e-69	0.755334	0.32	0.024	2.10203e-65	BFSP2
1.80312e-49	0.75525	0.38	0.069	3.37868e-45	TACC3
8.38857e-87	0.749858	0.278	0.002	1.57185e-82	BIRC5
1.30748e-98	0.749173	0.317	0.003	2.44996e-94	KCNK12
8.41433e-43	0.748173	0.53	0.153	1.57668e-38	MPC2
5.44579e-82	0.748124	0.317	0.013	1.02043e-77	DTX1
2.60721e-82	0.748043	0.287	0.006	4.88539e-78	ZWINT
9.44114e-28	0.747865	0.671	0.333	1.76908e-23	TPD52
0.0131703	0.739094	0.096	0.06	1	IFI27
1.44142e-34	0.738373	0.344	0.084	2.70094e-30	MCM3
3.67777e-57	0.737151	0.341	0.043	6.89141e-53	CCDC88A
3.01603e-53	0.737127	0.326	0.043	5.65143e-49	FANCA
6.94542e-24	0.736326	0.749	0.53	1.30143e-19	ATP5F1B
4.76584e-38	0.735342	0.524	0.166	8.93023e-34	ATXN10
3.38999e-24	0.734607	0.632	0.331	6.35217e-20	TBCA
2.34848e-22	0.730046	0.644	0.358	4.40059e-18	ARPC5
2.68845e-23	0.728809	0.659	0.363	5.03762e-19	PTP4A2
2.67014e-48	0.727568	0.398	0.077	5.0033e-44	IL21R
3.39845e-30	0.727564	0.476	0.175	6.36802e-26	PRDX2
1.14105e-18	0.727091	0.775	0.617	2.1381e-14	DYNLL1
7.09662e-21	0.72638	0.506	0.241	1.32977e-16	KPNA2
1.58246e-53	0.723864	0.401	0.071	2.96521e-49	UBALD1
1.12348e-21	0.722769	0.68	0.396	2.10518e-17	CXCR5
3.13743e-71	0.721887	0.26	0.008	5.87892e-67	SERPINA9
3.81058e-65	0.721398	0.26	0.012	7.14026e-61	MCM4
4.19125e-34	0.720214	0.889	0.85	7.85357e-30	HNRNPA1
9.21578e-24	0.719743	0.638	0.322	1.72685e-19	ATP5F1A
1.00496e-23	0.719343	0.808	0.65	1.88309e-19	SUMO2
2.02526e-23	0.719059	0.746	0.455	3.79493e-19	WIPF1
2.66426e-23	0.718965	0.689	0.399	4.99228e-19	DBI
7.76964e-32	0.718456	0.201	0.028	1.45588e-27	HIST1H2AM
6.67163e-66	0.716252	0.308	0.024	1.25013e-61	RPL39L
4.4716e-52	0.711907	0.353	0.055	8.37889e-48	GCHFR
2.14231e-75	0.710804	0.275	0.009	4.01426e-71	E2F1
7.38429e-75	0.707988	0.257	0.005	1.38367e-70	CLSPN
3.57863e-31	0.70402	0.452	0.146	6.70563e-27	AP2S1
1.58835e-67	0.703455	0.225	0.003	2.97625e-63	CDCA3
7.70058e-43	0.702894	0.249	0.03	1.44294e-38	FBXO30
2.03586e-30	0.702395	0.62	0.271	3.8148e-26	TACC1
2.03482e-26	0.702257	0.877	0.756	3.81285e-22	MYL6
4.57173e-28	0.701375	0.662	0.332	8.56651e-24	CLTA
1.96784e-09	0.699731	0.29	0.155	3.68733e-05	IGKV1-39
1.02222e-29	0.695817	0.877	0.799	1.91543e-25	ARPC3
9.8481e-34	0.694936	0.482	0.158	1.84534e-29	STX12
4.25015e-26	0.693031	0.545	0.231	7.96394e-22	SNRPF
4.13688e-25	0.691103	0.614	0.3	7.75168e-21	BCAS4
1.09665e-31	0.690709	0.886	0.788	2.0549e-27	RHOA
2.17254e-20	0.688451	0.641	0.364	4.0709e-16	PARK7
5.55138e-22	0.687595	0.778	0.61	1.04022e-17	COX6A1
0.623864	0.687356	0.111	0.106	1	ANXA1
1.81011e-28	0.686922	0.56	0.232	3.39179e-24	RBM17
2.34532e-27	0.684712	0.608	0.271	4.39466e-23	ARPC5L
8.6483e-32	0.681735	0.299	0.07	1.62052e-27	PCNA
1.29104e-28	0.680509	0.859	0.601	2.41916e-24	HNRNPC
2.12188e-53	0.677165	0.243	0.017	3.97597e-49	PRRG4
3.55077e-27	0.676731	0.539	0.224	6.65344e-23	CNIH1
1.03035e-35	0.672719	0.129	0.004	1.93066e-31	HIST1H3C
3.10749e-14	0.672571	0.159	0.044	5.82281e-10	IGHV2-5
1.14471e-60	0.67029	0.231	0.009	2.14496e-56	CDCA8
5.84746e-24	0.668525	0.647	0.332	1.0957e-19	GABARAPL2
1.46063e-20	0.668393	0.536	0.263	2.73692e-16	BUB3
4.73879e-18	0.665961	0.793	0.642	8.87955e-14	RHOH
1.31519e-13	0.665298	0.629	0.386	2.4644e-09	LDHA
2.7542e-46	0.664827	0.449	0.102	5.16082e-42	SSBP2
1.67146e-64	0.663821	0.281	0.018	3.13199e-60	UBE2T
2.44013e-29	0.662797	0.368	0.106	4.57232e-25	CCNG2
9.07487e-27	0.662228	0.838	0.764	1.70045e-22	CCNI
4.09723e-24	0.66201	0.596	0.288	7.67738e-20	EIF2S2
7.66225e-32	0.661719	0.12	0.004	1.43575e-27	HIST1H3G
4.55184e-54	0.660989	0.32	0.04	8.52924e-50	SMC2
8.96551e-26	0.659852	0.647	0.304	1.67996e-21	LSM14A
8.15308e-77	0.658675	0.237	0	1.52772e-72	PKMYT1
4.34491e-27	0.655991	0.512	0.202	8.14149e-23	NDUFAB1
3.96173e-30	0.655844	0.431	0.138	7.42348e-26	GLRX3
6.33476e-22	0.655811	0.647	0.342	1.18701e-17	ATP5PB
2.3544e-22	0.655687	0.713	0.439	4.41167e-18	PSMB1
1.20612e-21	0.655361	0.65	0.35	2.26004e-17	RTRAF
6.0418e-36	0.654799	0.401	0.107	1.13211e-31	MZB1
1.20118e-23	0.653649	0.689	0.412	2.25077e-19	BRK1
3.03798e-18	0.653387	0.734	0.502	5.69258e-14	ODC1
3.91876e-27	0.653	0.461	0.173	7.34298e-23	LSM4
2.19186e-24	0.652125	0.629	0.315	4.10711e-20	LAMTOR5
2.55865e-51	0.650359	0.213	0.012	4.79439e-47	PHGDH
4.22162e-28	0.648207	0.56	0.235	7.91047e-24	PPM1G
6.12651e-31	0.647782	0.515	0.184	1.14799e-26	POLR2G
3.5825e-43	0.647644	0.305	0.05	6.71288e-39	FEN1
3.34612e-38	0.644352	0.458	0.129	6.26996e-34	PTPN18
6.40684e-20	0.643561	0.485	0.226	1.20051e-15	TMPO
5.8526e-51	0.643233	0.362	0.059	1.09666e-46	ANAPC15
3.64466e-31	0.641577	0.473	0.159	6.82936e-27	LSM10
4.25471e-51	0.641343	0.419	0.081	7.97248e-47	SMIM20
4.09671e-15	0.640051	0.518	0.285	7.67642e-11	C1QBP
2.98941e-43	0.639701	0.347	0.065	5.60155e-39	SKA2
1.09835e-21	0.639627	0.635	0.35	2.05809e-17	BANF1
5.11283e-27	0.639168	0.455	0.164	9.58042e-23	GARS
1.43127e-37	0.63903	0.266	0.043	2.68191e-33	SH3TC1
2.87928e-23	0.637206	0.539	0.241	5.39519e-19	PSMA6
2.26767e-44	0.636974	0.455	0.109	4.24916e-40	SEPHS2
7.87871e-19	0.636852	0.677	0.424	1.47631e-14	UBE2I
5.69654e-27	0.636173	0.485	0.183	1.06742e-22	NUTF2
4.10647e-81	0.635355	0.257	0.001	7.6947e-77	MND1
2.11188e-35	0.634989	0.257	0.042	3.95725e-31	RASSF6
2.0016e-08	0.63446	0.62	0.475	0.000375059	SMIM14
5.25191e-19	0.630989	0.662	0.394	9.84103e-15	RALY
5.86776e-27	0.630625	0.491	0.188	1.0995e-22	LSM6
1.94484e-41	0.630202	0.389	0.09	3.64425e-37	TFDP1
1.08972e-54	0.629557	0.311	0.036	2.04192e-50	GMNN
0.000501805	0.629553	0.087	0.041	1	IGHV4-31
1.127e-47	0.629102	0.296	0.04	2.11178e-43	SLC1A4
1.82965e-33	0.62879	0.491	0.165	3.42841e-29	NUDT21
0.144255	0.627901	0.266	0.31	1	IGLV2-14
9.43715e-27	0.626051	0.497	0.194	1.76833e-22	SMC1A
4.70366e-27	0.625984	0.449	0.158	8.81372e-23	DCTN3
3.07825e-31	0.625936	0.371	0.103	5.76803e-27	UBR7
3.43516e-26	0.625407	0.509	0.199	6.43681e-22	NDUFA12
9.94622e-31	0.625167	0.509	0.181	1.86372e-26	POLR2J
2.85345e-20	0.62491	0.76	0.476	5.34679e-16	CSK
0.000281647	0.623766	0.59	0.447	1	IGKV3-11
8.68666e-21	0.623614	0.701	0.407	1.62771e-16	CCT3
1.1168e-10	0.623462	0.222	0.091	2.09267e-06	HIST1H1C
2.60293e-23	0.622766	0.566	0.262	4.87737e-19	MCUB
5.5119e-74	0.622417	0.24	0.002	1.03282e-69	UCHL1
1.48688e-54	0.620368	0.335	0.045	2.78611e-50	VNN2
6.21146e-22	0.619196	0.551	0.253	1.1639e-17	TRABD
6.16631e-24	0.618705	0.662	0.328	1.15544e-19	GNAI2
1.56832e-24	0.618176	0.581	0.267	2.93872e-20	SF3A2
1.23825e-42	0.617992	0.287	0.044	2.32024e-38	MCM6
2.82821e-35	0.616173	0.437	0.123	5.2995e-31	CCM2
1.69261e-37	0.614909	0.461	0.126	3.1716e-33	URM1
3.10716e-18	0.614071	0.719	0.481	5.8222e-14	COX6C
1.91772e-35	0.613472	0.413	0.114	3.59343e-31	C12orf49
6.47358e-15	0.613453	0.763	0.534	1.21302e-10	JAK1
2.35285e-21	0.612832	0.506	0.231	4.40877e-17	FDFT1
1.27688e-16	0.610425	0.311	0.122	2.39261e-12	CBLB
9.4703e-40	0.610278	0.29	0.05	1.77454e-35	HELLS
7.6563e-23	0.609649	0.524	0.229	1.43464e-18	CUL3
1.52158e-29	0.608842	0.452	0.152	2.85113e-25	SHMT2
0.000336515	0.608269	0.069	0.029	1	CD7
3.27071e-21	0.607859	0.548	0.258	6.12865e-17	HNRNPD
4.98378e-26	0.607123	0.455	0.168	9.3386e-22	PRDX3
1.97805e-58	0.606989	0.189	0.001	3.70648e-54	KANK2
1.42144e-20	0.606807	0.254	0.073	2.66349e-16	H1FX
1.19606e-11	0.606681	0.198	0.072	2.24118e-07	CYTOR
1.76687e-19	0.606291	0.623	0.327	3.31075e-15	PSMB3
1.35757e-25	0.604215	0.422	0.148	2.54382e-21	PAG1
2.61721e-18	0.603485	0.725	0.466	4.90412e-14	UBE2D2
3.02712e-15	0.602298	0.754	0.534	5.67222e-11	MAP1LC3B
1.54349e-28	0.601855	0.099	0.002	2.89219e-24	HIST1H3J
1.54436e-17	0.60184	0.683	0.424	2.89381e-13	ELOB
7.30289e-24	0.601471	0.356	0.117	1.36842e-19	HDGF
2.50433e-21	0.600914	0.533	0.245	4.69261e-17	HMGN3
1.18026e-23	0.599543	0.458	0.182	2.21157e-19	CDV3
3.78779e-31	0.598258	0.434	0.135	7.09757e-27	ATP6V1E1
2.0762e-24	0.596817	0.539	0.223	3.89039e-20	SIAH2
7.20617e-22	0.595962	0.632	0.318	1.35029e-17	SRP9
4.66318e-42	0.595357	0.311	0.053	8.73787e-38	PAFAH1B3
1.54926e-23	0.594368	0.461	0.181	2.90301e-19	SNRPA
2.12059e-15	0.589215	0.404	0.181	3.97357e-11	PPP2R5C
5.21279e-16	0.588861	0.641	0.396	9.76773e-12	YWHAQ
2.23445e-11	0.588426	0.075	0.012	4.18691e-07	LAG3
2.31538e-23	0.588413	0.5	0.21	4.33856e-19	PGLS
2.80554e-33	0.587858	0.371	0.098	5.25703e-29	BRI3BP
1.05256e-20	0.58566	0.56	0.262	1.97229e-16	TAF15
4.92507e-29	0.584693	0.356	0.101	9.22859e-25	TIFA
3.15103e-33	0.583603	0.362	0.091	5.90439e-29	TUBB2A
8.93396e-22	0.581053	0.578	0.273	1.67405e-17	CSTB
3.53327e-15	0.580663	0.772	0.639	6.62064e-11	NCF1
0.000263532	0.580354	0.075	0.031	1	Z93241.1
1.89372e-26	0.580194	0.551	0.228	3.54845e-22	MBD4
1.58203e-16	0.579745	0.605	0.336	2.96441e-12	RAD21
3.05052e-39	0.579243	0.38	0.086	5.71606e-35	COMMD4
2.13947e-20	0.579085	0.85	0.707	4.00895e-16	CHCHD2
3.23092e-23	0.578542	0.344	0.111	6.0541e-19	UHRF2
4.058e-23	0.578258	0.404	0.151	7.60387e-19	HHEX
1.38072e-22	0.578175	0.509	0.212	2.58718e-18	MTMR14
0.671687	0.57769	0.042	0.048	1	IGKV2-29
3.01614e-25	0.575808	0.332	0.1	5.65164e-21	AHCY
4.13002e-43	0.57569	0.26	0.033	7.73883e-39	PHF19
1.69677e-23	0.575079	0.542	0.242	3.17941e-19	ATP5F1C
2.14788e-54	0.57379	0.26	0.021	4.02469e-50	KNL1
1.75313e-20	0.573515	0.59	0.293	3.28501e-16	SNRPD3
2.87132e-39	0.572591	0.228	0.027	5.38028e-35	AIF1
7.79996e-48	0.572011	0.284	0.035	1.46156e-43	NCAPD2
0.162556	0.571266	0.03	0.018	1	SPP1
1.19458e-17	0.571199	0.746	0.491	2.23841e-13	EWSR1
1.3847e-19	0.570938	0.695	0.396	2.59465e-15	HNRNPL
1.72888e-62	0.570839	0.213	0.004	3.23957e-58	CDCA5
6.25432e-24	0.570715	0.281	0.076	1.17193e-19	DSTN
2.42206e-81	0.570624	0.281	0.006	4.53845e-77	LINC00877
4.32328e-38	0.569461	0.38	0.088	8.10096e-34	NUDT1
6.05916e-24	0.569416	0.557	0.245	1.13537e-19	ATP5MPL
8.60322e-17	0.568305	0.749	0.488	1.61207e-12	FAM107B
1.53504e-23	0.566926	0.413	0.15	2.87635e-19	BLOC1S6
5.63017e-24	0.566537	0.913	0.869	1.05498e-19	HNRNPA2B1
8.1196e-16	0.56619	0.623	0.353	1.52145e-11	UQCR10
3.20877e-49	0.56521	0.192	0.008	6.01259e-45	CENPE
1.13317e-16	0.564393	0.551	0.288	2.12333e-12	ATP5IF1
1.10619e-16	0.564206	0.769	0.589	2.07278e-12	SET
2.14234e-31	0.563336	0.38	0.105	4.01432e-27	TIMM8B
5.7328e-06	0.563043	0.09	0.034	0.107421	CD2
2.41484e-21	0.562807	0.515	0.233	4.52493e-17	BPTF
5.0342e-19	0.56023	0.59	0.299	9.43308e-15	UQCRFS1
7.79352e-22	0.559598	0.479	0.194	1.46035e-17	PSMD4
2.7848e-19	0.558694	0.59	0.301	5.21815e-15	PPP4C
6.71735e-20	0.558402	0.68	0.388	1.2587e-15	YWHAE
1.25175e-17	0.556115	0.799	0.658	2.34552e-13	SLC25A3
3.15885e-05	0.555929	0.045	0.012	0.591905	GZMB
6.21162e-20	0.555082	0.665	0.346	1.16393e-15	CSNK2B
2.79015e-29	0.553618	0.35	0.096	5.22818e-25	GMDS
1.59081e-21	0.553436	0.305	0.096	2.98087e-17	LCK
4.59172e-27	0.551819	0.524	0.208	8.60396e-23	SNX5
1.39531e-24	0.551317	0.455	0.167	2.61453e-20	ETFA
5.99388e-37	0.551297	0.353	0.083	1.12313e-32	IGHV3-21
5.01143e-24	0.550452	0.488	0.197	9.39041e-20	DAZAP1
1.31184e-34	0.550351	0.332	0.076	2.45812e-30	SAE1
4.88942e-27	0.549351	0.425	0.14	9.16179e-23	BRWD1
1.32534e-19	0.548274	0.599	0.307	2.48343e-15	MRPS6
5.24843e-17	0.548003	0.548	0.276	9.83451e-13	AFF3
5.00393e-68	0.547972	0.234	0.004	9.37636e-64	SHCBP1
1.64063e-36	0.545673	0.341	0.075	3.07421e-32	RPRD1B
3.23737e-18	0.544914	0.614	0.317	6.06618e-14	PAIP2
1.51308e-37	0.544299	0.281	0.049	2.83522e-33	MSH6
3.62096e-33	0.543636	0.338	0.081	6.78495e-29	C19orf48
5.89156e-12	0.543633	0.189	0.066	1.10396e-07	C16orf74
9.30534e-17	0.543543	0.644	0.347	1.74363e-12	GYPC
8.3066e-43	0.542442	0.269	0.037	1.55649e-38	ZNF608
2.43926e-20	0.542089	0.877	0.851	4.57068e-16	BTF3
1.03501e-24	0.54172	0.476	0.182	1.93941e-20	IMP4
1.42495e-21	0.541082	0.44	0.176	2.67007e-17	SNRPE
0.000360951	0.540638	0.799	0.758	1	LTB
1.61022e-11	0.540421	0.599	0.379	3.01723e-07	BCL3
9.72429e-56	0.540042	0.246	0.016	1.82214e-51	MAD2L1
7.68541e-26	0.53979	0.344	0.1	1.44009e-21	SLC5A3
2.23839e-24	0.539413	0.395	0.137	4.1943e-20	IDH2
1.04566e-14	0.539143	0.638	0.381	1.95936e-10	EIF4H
2.63099e-34	0.538481	0.222	0.032	4.92995e-30	LMO2
1.96167e-13	0.538151	0.581	0.346	3.67578e-09	PGAM1
1.5534e-25	0.537699	0.377	0.122	2.91076e-21	MDM2
1.72111e-20	0.536967	0.617	0.301	3.22501e-16	SUMO1
4.65595e-21	0.536644	0.452	0.186	8.72432e-17	PRKDC
1.63507e-18	0.535911	0.18	0.043	3.0638e-14	PTMS
3.82632e-16	0.534719	0.189	0.053	7.16977e-12	HIST1H2BC
1.18052e-26	0.53425	0.401	0.132	2.21206e-22	TIMM13
3.41279e-24	0.533103	0.395	0.137	6.39489e-20	KLHL6
3.32839e-19	0.533093	0.497	0.224	6.23674e-15	CBX3
1.29796e-34	0.532447	0.284	0.055	2.43212e-30	TMEM106C
8.71662e-23	0.532244	0.281	0.081	1.63332e-18	INSIG2
1.7587e-35	0.531971	0.263	0.045	3.29544e-31	FKBP5
1.21826e-17	0.53188	0.539	0.261	2.28278e-13	PLEKHA2
3.32231e-19	0.531835	0.497	0.224	6.22535e-15	RAB5IF
1.14685e-24	0.530165	0.428	0.151	2.14897e-20	HSPB11
1.76218e-24	0.529678	0.32	0.094	3.30197e-20	CENPX
8.95202e-15	0.529164	0.674	0.411	1.67743e-10	PLCG2
2.09638e-21	0.529156	0.611	0.296	3.9282e-17	PSMB6
1.80849e-29	0.529046	0.395	0.117	3.38876e-25	TADA3
5.39247e-19	0.528649	0.491	0.222	1.01044e-14	EPS15
4.37783e-12	0.527471	0.725	0.546	8.20318e-08	PSMA7
2.53936e-19	0.526547	0.832	0.672	4.75825e-15	HNRNPK
4.06538e-29	0.526538	0.359	0.101	7.6177e-25	POLD2
7.88305e-17	0.524785	0.581	0.306	1.47713e-12	HNRNPR
2.55278e-60	0.523543	0.246	0.012	4.78341e-56	PXMP2
1.63837e-11	0.523331	0.689	0.463	3.06997e-07	RBM38
5.53214e-25	0.522619	0.44	0.159	1.03661e-20	NAA38
3.69479e-50	0.522331	0.365	0.059	6.92329e-46	XPNPEP1
2.07703e-19	0.522326	0.449	0.193	3.89195e-15	NAA10
7.22077e-40	0.521978	0.308	0.055	1.35303e-35	BARD1
8.4082e-16	0.521836	0.653	0.383	1.57553e-11	CCT5
6.86855e-17	0.520551	0.392	0.165	1.28703e-12	MBNL2
7.02334e-30	0.51875	0.266	0.055	1.31603e-25	LIG1
2.22541e-26	0.518007	0.458	0.167	4.16997e-22	PSMA4
1.02256e-22	0.517928	0.35	0.114	1.91607e-18	LIMS1
1.3697e-30	0.517561	0.251	0.048	2.56654e-26	CDC25B
2.01511e-14	0.517171	0.485	0.255	3.7759e-10	SIVA1
9.46474e-24	0.517074	0.383	0.131	1.7735e-19	FDPS
8.6702e-28	0.516992	0.159	0.019	1.62462e-23	HIST1H3H
8.2847e-34	0.516919	0.278	0.054	1.55239e-29	ATAD2
4.02565e-55	0.516328	0.237	0.014	7.54326e-51	SCARB1
1.8821e-22	0.516187	0.494	0.203	3.52667e-18	RPA3
1.14853e-17	0.516038	0.599	0.316	2.15211e-13	SOCS1
4.53236e-19	0.516022	0.449	0.201	8.49274e-15	LSM5
2.88856e-15	0.515923	0.533	0.281	5.41259e-11	MMADHC
6.21594e-33	0.515791	0.207	0.028	1.16474e-28	FAM45A
0.000441564	0.515699	0.081	0.037	1	CD3D
2.91459e-25	0.515392	0.266	0.066	5.46135e-21	RRM1
3.9621e-15	0.515116	0.74	0.478	7.42418e-11	CAPZB
6.26633e-18	0.51497	0.425	0.188	1.17419e-13	MRPL4
1.08036e-16	0.514651	0.623	0.345	2.02439e-12	SMARCB1
4.74412e-18	0.513823	0.548	0.276	8.88954e-14	ROMO1
1.53238e-17	0.512794	0.647	0.376	2.87138e-13	COPE
9.3472e-33	0.512744	0.368	0.094	1.75148e-28	MRPL37
2.58522e-14	0.512401	0.647	0.408	4.84418e-10	SYPL1
1.44653e-27	0.512006	0.362	0.106	2.7105e-23	SNRNP25
1.97568e-30	0.51128	0.105	0.002	3.70202e-26	HIST1H3F
1.82616e-37	0.510857	0.311	0.06	3.42185e-33	YEATS4
8.8302e-22	0.51072	0.413	0.158	1.6546e-17	SMC3
5.02709e-10	0.508664	0.069	0.012	9.41976e-06	CD8B
1.21916e-22	0.508217	0.482	0.198	2.28446e-18	RRP7A
4.07371e-12	0.507505	0.838	0.684	7.63331e-08	SRP14
5.11834e-28	0.506249	0.383	0.117	9.59075e-24	RPIA
2.79879e-32	0.505893	0.311	0.071	5.24438e-28	RFC2
3.97182e-20	0.505831	0.542	0.247	7.4424e-16	CYB5R3
2.23107e-19	0.505342	0.548	0.26	4.18059e-15	SEL1L3
3.50421e-19	0.505132	0.458	0.199	6.56618e-15	LYPLA1
8.34554e-13	0.504894	0.689	0.467	1.56379e-08	SNRPG
7.00225e-67	0.504887	0.234	0.005	1.31208e-62	NCAPH
1.26015e-21	0.504531	0.524	0.229	2.36127e-17	UGCG
7.06107e-38	0.504444	0.323	0.064	1.3231e-33	CCDC167
6.25918e-14	0.504321	0.575	0.331	1.17284e-09	HNRNPAB
3.00414e-15	0.503312	0.635	0.36	5.62916e-11	TRAPPC1
5.09835e-10	0.503156	0.689	0.483	9.55329e-06	RCSD1
7.15094e-14	0.502915	0.662	0.417	1.33994e-09	UBE2N
3.44564e-19	0.502823	0.156	0.03	6.45644e-15	HIST2H2BF
1.12437e-14	0.501662	0.805	0.69	2.10684e-10	PCBP2
1.67251e-15	0.501531	0.473	0.23	3.13395e-11	GPR18
6.25509e-25	0.5003	0.296	0.079	1.17208e-20	SORL1
6.7872e-59	0.4996	0.21	0.005	1.27179e-54	NUF2
1.93138e-13	0.499226	0.596	0.335	3.61902e-09	ST6GAL1
6.90308e-16	0.497879	0.464	0.224	1.2935e-11	MIS18BP1
2.76723e-22	0.49737	0.356	0.123	5.18524e-18	DNAJC9
6.02123e-09	0.496925	0.796	0.65	0.000112826	MIF
1.02776e-46	0.496804	0.251	0.026	1.92582e-42	HTR3A
9.1113e-16	0.49673	0.557	0.286	1.70728e-11	SYK
9.28586e-27	0.496135	0.144	0.015	1.73998e-22	HIST2H2AB
1.38041e-21	0.495666	0.365	0.128	2.58661e-17	NANS
5.81626e-32	0.495274	0.377	0.101	1.08985e-27	STK40
4.8588e-18	0.495228	0.65	0.353	9.10441e-14	EIF3A
3.9193e-65	0.494178	0.21	0.001	7.34398e-61	CCNA2
1.41935e-16	0.494074	0.611	0.349	2.65959e-12	CCT8
1.74849e-14	0.491909	0.491	0.249	3.27632e-10	DGUOK
2.62158e-16	0.491304	0.524	0.258	4.91231e-12	TALDO1
3.41305e-17	0.49115	0.347	0.142	6.39537e-13	IGLC3
2.25093e-11	0.489916	0.617	0.382	4.21779e-07	NCOA3
1.03134e-62	0.48931	0.21	0.003	1.93252e-58	GTSE1
4.40834e-18	0.488443	0.602	0.31	8.26036e-14	TXNL4A
9.99596e-18	0.488401	0.494	0.227	1.87304e-13	SCAND1
7.26637e-20	0.488323	0.539	0.249	1.36157e-15	DNAJC15
3.15296e-15	0.488107	0.56	0.304	5.90801e-11	LSM8
1.51279e-15	0.48609	0.449	0.21	2.83466e-11	VPS29
2.95993e-18	0.486068	0.557	0.263	5.54631e-14	NDUFS7
3.35633e-20	0.486031	0.437	0.176	6.2891e-16	PPA1
4.83616e-58	0.485871	0.192	0.002	9.062e-54	NCAPG
6.97707e-18	0.48547	0.584	0.301	1.30736e-13	SF3B6
2.71499e-21	0.485074	0.41	0.151	5.08734e-17	UBE2E1
6.6408e-35	0.484456	0.311	0.065	1.24435e-30	SVBP
1.23871e-44	0.484415	0.257	0.029	2.3211e-40	CENPH
0.0151066	0.484009	0.066	0.037	1	TYROBP
3.56749e-21	0.481605	0.305	0.096	6.68477e-17	ST6GALNAC4
4.19999e-49	0.480692	0.219	0.014	7.86995e-45	MCM2
3.73614e-17	0.480662	0.183	0.047	7.00077e-13	HIST1H2AG
2.32049e-34	0.479214	0.323	0.071	4.34814e-30	HAUS4
5.17334e-08	0.478916	0.287	0.147	0.00096938	APOBEC3G
1.11457e-22	0.4778	0.479	0.188	2.08849e-18	MDH1
5.53033e-26	0.477484	0.419	0.14	1.03627e-21	SARNP
2.71928e-19	0.477449	0.569	0.271	5.09539e-15	CYB561A3
1.07743e-13	0.477212	0.587	0.33	2.0189e-09	MAGOH
4.20845e-58	0.476749	0.231	0.01	7.88579e-54	CHEK1
3.83758e-26	0.47674	0.437	0.15	7.19085e-22	TXN2
3.14549e-23	0.476578	0.368	0.123	5.89402e-19	OTULIN
1.05864e-25	0.475557	0.284	0.074	1.98368e-21	MSI2
1.44797e-17	0.475388	0.407	0.175	2.7132e-13	ANP32E
1.83496e-14	0.475321	0.859	0.768	3.43835e-10	RPS26
4.57196e-18	0.475053	0.632	0.329	8.56694e-14	UBE2A
3.35694e-28	0.47488	0.275	0.063	6.29024e-24	DTYMK
5.77368e-44	0.474183	0.21	0.017	1.08187e-39	PRC1
2.43723e-26	0.473893	0.332	0.093	4.56687e-22	CLPP
6.31925e-16	0.473505	0.563	0.282	1.1841e-11	SEC61G
9.26425e-19	0.472851	0.515	0.24	1.73593e-14	RPS27L
2.0734e-12	0.47182	0.62	0.373	3.88514e-08	NAP1L1
4.89738e-24	0.471596	0.344	0.106	9.17671e-20	ABI3
1.47602e-41	0.470652	0.213	0.019	2.76577e-37	FAM111B
2.73055e-18	0.470578	0.359	0.14	5.1165e-14	LBR
3.66391e-15	0.469855	0.479	0.236	6.86543e-11	FAM3C
2.40695e-26	0.469618	0.389	0.122	4.51015e-22	PIN1
1.06274e-38	0.469486	0.281	0.046	1.99136e-34	XKR6
4.60201e-68	0.468672	0.219	0.001	8.62325e-64	CAMP
7.77601e-23	0.468664	0.296	0.086	1.45707e-18	INTS10
2.12306e-21	0.46861	0.482	0.2	3.97819e-17	CEP57
6.58999e-31	0.468455	0.257	0.05	1.23483e-26	GGCT
5.79456e-25	0.467206	0.449	0.163	1.08578e-20	ACADM
2.02218e-46	0.467135	0.249	0.025	3.78917e-42	KATNAL1
1.33821e-13	0.466527	0.165	0.047	2.50753e-09	HIST1H1D
1.06261e-12	0.466494	0.503	0.266	1.99111e-08	ANKRD13A
6.82519e-15	0.465957	0.566	0.301	1.2789e-10	RBX1
1.43526e-12	0.465876	0.716	0.474	2.68939e-08	MOB1A
4.68059e-26	0.464995	0.302	0.081	8.77049e-22	HPRT1
9.63328e-21	0.46388	0.395	0.147	1.80508e-16	PFKFB3
4.40857e-28	0.463806	0.111	0.005	8.26078e-24	HIST1H2AB
7.11773e-47	0.463787	0.246	0.024	1.33372e-42	CENPW
2.10549e-31	0.463677	0.347	0.087	3.94527e-27	POLR2D
2.56727e-49	0.463564	0.165	0.002	4.81055e-45	ASPM
1.20115e-23	0.463111	0.225	0.051	2.25071e-19	TOX
6.20844e-12	0.463088	0.677	0.465	1.16334e-07	SNRPB
2.42477e-08	0.462335	0.605	0.436	0.000454354	PIM2
2.45928e-13	0.462303	0.563	0.319	4.60821e-09	PSIP1
5.25757e-22	0.46114	0.554	0.237	9.85164e-18	NDUFAF3
3.00582e-58	0.461056	0.231	0.01	5.6323e-54	BRCA1
5.296e-30	0.460596	0.308	0.072	9.92364e-26	VRK1
2.90448e-18	0.460448	0.626	0.322	5.44241e-14	PPP2CA
3.18751e-07	0.460411	0.183	0.085	0.00597276	HIST2H2AC
1.60799e-43	0.459238	0.183	0.01	3.01305e-39	NDC80
3.16607e-14	0.459113	0.623	0.363	5.93259e-10	THRAP3
3.40743e-51	0.458328	0.204	0.009	6.38484e-47	HMGB3
1.91044e-16	0.458312	0.521	0.25	3.57977e-12	SH3KBP1
4.14924e-13	0.45754	0.644	0.378	7.77485e-09	BLK
2.65868e-33	0.45633	0.237	0.038	4.98184e-29	PITPNC1
4.59174e-25	0.456127	0.287	0.076	8.604e-21	NDUFA8
1.49137e-35	0.455726	0.272	0.047	2.79453e-31	DCUN1D1
7.06431e-22	0.455423	0.359	0.122	1.32371e-17	ZBTB8OS
4.56278e-42	0.455179	0.293	0.046	8.54974e-38	MYL6B
4.27126e-30	0.454682	0.138	0.01	8.00349e-26	CHAC1
6.57586e-13	0.454196	0.769	0.553	1.23218e-08	EIF3H
4.64559e-12	0.454018	0.766	0.581	8.70491e-08	PPDPF
1.05837e-22	0.452476	0.314	0.096	1.98317e-18	BID
1.26833e-12	0.452465	0.901	0.897	2.3766e-08	H3F3A
6.34798e-25	0.451278	0.311	0.088	1.18948e-20	MCTP2
1.25656e-06	0.4507	0.132	0.055	0.0235455	ID2
2.69803e-11	0.449974	0.266	0.113	5.05557e-07	SLC7A5
1.83848e-29	0.44963	0.293	0.068	3.44494e-25	BCL2L12
3.48716e-18	0.449601	0.41	0.165	6.53423e-14	ETFB
1.05494e-10	0.448656	0.683	0.476	1.97674e-06	SMDT1
6.06084e-12	0.448141	0.518	0.271	1.13568e-07	VDAC1
3.60757e-27	0.448068	0.12	0.008	6.75986e-23	HIST1H4F
7.13723e-21	0.447897	0.476	0.198	1.33737e-16	PSMB2
1.88541e-38	0.447046	0.18	0.014	3.53289e-34	DHRS9
7.1594e-07	0.447045	0.048	0.009	0.0134153	GZMH
4.86111e-59	0.44701	0.195	0.002	9.10875e-55	BAIAP2L1
5.48724e-11	0.446874	0.599	0.391	1.0282e-06	PARP1
8.4009e-26	0.446016	0.473	0.169	1.57416e-21	OSTC
2.17406e-20	0.44594	0.389	0.145	4.07375e-16	NDUFC1
5.48515e-32	0.445915	0.21	0.03	1.02781e-27	MAP2K6
4.25781e-11	0.445571	0.85	0.81	7.97828e-07	YBX1
1.25656e-12	0.445475	0.71	0.469	2.35454e-08	COX7A2
5.89147e-24	0.444943	0.389	0.13	1.10394e-19	DESI1
3.33488e-12	0.443972	0.635	0.385	6.2489e-08	C4orf3
2.98508e-09	0.443897	0.686	0.475	5.59343e-05	ACTR2
6.39951e-22	0.443283	0.383	0.134	1.19914e-17	TXNDC17
4.86404e-11	0.443201	0.68	0.466	9.11423e-07	COX5B
5.65034e-14	0.442545	0.419	0.198	1.05876e-09	COX14
8.60127e-21	0.442246	0.446	0.176	1.61171e-16	ARPC4
2.87143e-12	0.442218	0.377	0.18	5.38048e-08	EDEM1
5.71452e-20	0.4422	0.081	0.004	1.07079e-15	HIST1H2BM
3.30856e-40	0.442067	0.263	0.037	6.19959e-36	RNASEH2A
0.591301	0.440859	0.06	0.068	1	IGHV1-2
1.81028e-13	0.440501	0.476	0.239	3.3921e-09	GTF2A2
1.38149e-20	0.440212	0.407	0.153	2.58864e-16	ZNF581
2.21638e-13	0.439898	0.515	0.27	4.15305e-09	AURKAIP1
2.22539e-21	0.439794	0.377	0.132	4.16994e-17	RCC2
2.68013e-41	0.439137	0.147	0.004	5.02202e-37	CDC6
1.12473e-17	0.439079	0.488	0.222	2.10752e-13	ANP32A
1.01004e-18	0.438763	0.554	0.26	1.89261e-14	ETS1
1.87587e-50	0.438018	0.168	0.002	3.51501e-46	CDCA2
1.92062e-08	0.437648	0.737	0.579	0.000359886	SOD1
9.19673e-22	0.437616	0.371	0.127	1.72328e-17	NDUFS3
1.29934e-34	0.437359	0.32	0.068	2.4347e-30	TPGS2
1.77964e-24	0.43707	0.446	0.159	3.33468e-20	NDUFS8
2.56468e-11	0.436787	0.665	0.414	4.80569e-07	PSMB8
4.64969e-10	0.436433	0.749	0.592	8.71259e-06	CNN2
2.22322e-15	0.436402	0.548	0.274	4.16587e-11	RABGAP1L
6.52325e-14	0.436394	0.671	0.41	1.22233e-09	POMP
4.06855e-26	0.436048	0.251	0.057	7.62365e-22	FAM129A
1.40633e-17	0.435304	0.401	0.166	2.63519e-13	PSMC3
8.27842e-43	0.434176	0.162	0.006	1.55121e-38	HMMR
2.96481e-13	0.433902	0.704	0.441	5.55545e-09	FAM49B
3.23124e-19	0.433668	0.434	0.178	6.0547e-15	ELAVL1
4.51724e-11	0.432924	0.623	0.378	8.4644e-07	WAS
3.05329e-11	0.431174	0.048	0.004	5.72126e-07	FASLG
1.53959e-15	0.430464	0.428	0.188	2.88488e-11	RAB11A
5.73458e-05	0.430274	0.048	0.014	1	PRKCH
7.59252e-24	0.430162	0.386	0.129	1.42269e-19	PPIH
1.89046e-09	0.430031	0.398	0.217	3.54235e-05	XBP1
2.64738e-24	0.429679	0.359	0.114	4.96066e-20	SSRP1
5.83594e-14	0.429357	0.868	0.781	1.09354e-09	COX4I1
2.60914e-11	0.429274	0.683	0.449	4.889e-07	SEC61B
1.6484e-14	0.428637	0.632	0.356	3.08877e-10	PSMD8
1.38733e-17	0.428504	0.455	0.196	2.59957e-13	MRPL41
1.74669e-15	0.427703	0.593	0.317	3.27294e-11	NDUFB9
1.98549e-22	0.42737	0.446	0.167	3.72041e-18	TAF9
1.04615e-11	0.427354	0.587	0.35	1.96027e-07	PPP2R1A
3.46274e-20	0.426506	0.482	0.209	6.48849e-16	NDUFS6
4.62213e-13	0.426299	0.608	0.337	8.66094e-09	DBNL
6.21176e-26	0.426215	0.338	0.097	1.16396e-21	TMED8
0.47813	0.425638	0.201	0.183	1	RARRES3
1.36623e-29	0.425214	0.338	0.087	2.56004e-25	NSMCE1
2.8897e-27	0.424906	0.263	0.06	5.41471e-23	ADA
1.52893e-26	0.424833	0.201	0.035	2.86491e-22	YIPF1
1.14135e-13	0.424769	0.973	0.988	2.13867e-09	PTMA
4.5748e-10	0.424739	0.141	0.045	8.57225e-06	SAMHD1
2.24895e-06	0.424419	0.084	0.028	0.0421408	FYN
2.99532e-31	0.423478	0.24	0.042	5.61263e-27	NSD2
1.46372e-13	0.423256	0.497	0.255	2.74272e-09	SEPT2
2.3234e-09	0.423041	0.716	0.552	4.3536e-05	HNRNPF
1.40265e-11	0.422842	0.359	0.174	2.62829e-07	SIT1
5.96706e-21	0.422729	0.431	0.165	1.11811e-16	PSMC1
1.08656e-59	0.422721	0.189	0.001	2.036e-55	CDC45
3.17275e-15	0.422601	0.455	0.213	5.9451e-11	ATG3
1.39151e-25	0.422505	0.251	0.058	2.6074e-21	CHD3
1.90756e-53	0.422432	0.213	0.009	3.57439e-49	FANCI
1.51221e-16	0.422322	0.347	0.138	2.83357e-12	USP1
3.05696e-13	0.422134	0.5	0.26	5.72813e-09	MDH2
2.66999e-24	0.422116	0.422	0.149	5.00302e-20	PANK2
3.79088e-20	0.422114	0.413	0.165	7.10335e-16	CD86
4.75426e-30	0.422087	0.278	0.06	8.90853e-26	MRPL15
3.63339e-21	0.421514	0.296	0.088	6.80826e-17	PDHA1
1.09003e-14	0.421096	0.479	0.236	2.0425e-10	RAB1B
1.74523e-44	0.420986	0.228	0.021	3.27021e-40	ORC6
1.18383e-13	0.420968	0.314	0.131	2.21826e-09	SYNE1
2.39449e-12	0.42048	0.545	0.303	4.48679e-08	RAP1A
1.54215e-12	0.42037	0.979	0.982	2.88967e-08	TMSB4X
1.51395e-23	0.42026	0.419	0.148	2.83683e-19	MCTS1
9.90739e-26	0.419932	0.272	0.066	1.85645e-21	RMDN1
5.71249e-26	0.419234	0.237	0.05	1.07041e-21	USP53
4.66235e-14	0.418027	0.419	0.197	8.73632e-10	AK2
3.82709e-23	0.418014	0.488	0.19	7.17121e-19	TMEM256
3.70058e-13	0.417569	0.59	0.349	6.93415e-09	NONO
6.68099e-11	0.417502	0.488	0.278	1.25188e-06	HSH2D
3.6614e-56	0.416756	0.228	0.011	6.86074e-52	WDR76
4.89837e-16	0.41654	0.437	0.196	9.17856e-12	SNRPC
8.17795e-12	0.416255	0.922	0.87	1.53238e-07	NPM1
4.2981e-10	0.416214	0.518	0.299	8.05379e-06	BACH1
2.37439e-11	0.416121	0.895	0.792	4.44914e-07	ATP5F1E
1.81812e-36	0.415873	0.278	0.048	3.4068e-32	GPR137B
1.90666e-11	0.415409	0.551	0.31	3.5727e-07	ATP6V1F
7.49594e-17	0.415037	0.335	0.129	1.40459e-12	BCAR3
6.34519e-11	0.413967	0.757	0.572	1.18896e-06	HCLS1
2.6055e-21	0.413869	0.141	0.021	4.88219e-17	ANK1
2.36058e-10	0.413404	0.578	0.383	4.42326e-06	CCT2
4.86549e-17	0.413313	0.488	0.224	9.11696e-13	AP2M1
5.21189e-25	0.413011	0.365	0.114	9.76604e-21	HIKESHI
1.70366e-23	0.413	0.404	0.14	3.19231e-19	ATOX1
3.13135e-22	0.412352	0.383	0.135	5.86752e-18	MZT1
3.10672e-27	0.412317	0.257	0.057	5.82136e-23	MYO9A
4.47803e-30	0.412303	0.207	0.032	8.39093e-26	SLC35E3
1.06724e-22	0.41149	0.35	0.113	1.9998e-18	UFD1
4.26896e-40	0.411482	0.132	0.001	7.99918e-36	CENPA
7.15194e-33	0.411135	0.225	0.034	1.34013e-28	RFC4
1.33327e-19	0.410048	0.326	0.113	2.49829e-15	CDK4
1.42673e-33	0.40976	0.156	0.012	2.6734e-29	SGO2
1.0871e-29	0.408797	0.251	0.05	2.03701e-25	CHAF1A
1.42697e-17	0.408769	0.32	0.117	2.67385e-13	NUDT5
4.86347e-11	0.408759	0.518	0.292	9.11317e-07	ATP5MD
3.0462e-17	0.408357	0.26	0.086	5.70797e-13	MT1X
1.03493e-18	0.408145	0.458	0.195	1.93926e-14	CPSF6
9.40089e-11	0.408059	0.545	0.314	1.76154e-06	PPP1R18
3.96683e-23	0.407414	0.204	0.042	7.43305e-19	MRGBP
2.92184e-11	0.406791	0.635	0.405	5.47495e-07	HNRNPM
1.03796e-12	0.4061	0.578	0.328	1.94493e-08	SEM1
1.48037e-18	0.406062	0.368	0.141	2.77391e-14	FLOT1
1.94174e-13	0.406035	0.581	0.317	3.63843e-09	ZFAND6
3.62727e-14	0.405729	0.539	0.274	6.79679e-10	SFT2D1
3.57743e-30	0.405324	0.225	0.038	6.7034e-26	SOX5
8.02812e-28	0.403906	0.269	0.06	1.50431e-23	HDGFL2
5.24101e-12	0.403731	0.56	0.325	9.82061e-08	VDAC2
5.80609e-24	0.403279	0.278	0.073	1.08794e-19	MRPS14
2.24167e-05	0.403009	0.069	0.024	0.420044	GIMAP7
4.3629e-28	0.402907	0.308	0.078	8.17519e-24	SPATS2
1.22302e-09	0.402476	0.707	0.508	2.29169e-05	COX6B1
1.87561e-17	0.401741	0.548	0.262	3.51452e-13	HSBP1
4.30797e-19	0.401459	0.419	0.167	8.07228e-15	RRAS2
6.45154e-25	0.401343	0.329	0.096	1.20889e-20	SH2B2
1.03366e-16	0.400774	0.32	0.119	1.93688e-12	ING3
7.5219e-17	0.399943	0.311	0.114	1.40945e-12	CR2
5.34632e-23	0.399215	0.413	0.146	1.00179e-18	PSMD14
6.09111e-11	0.399115	0.823	0.682	1.14135e-06	UBE2D3
3.50106e-21	0.398393	0.326	0.106	6.56028e-17	PNKD
8.71167e-20	0.397973	0.305	0.099	1.63239e-15	UQCC2
8.33703e-21	0.397173	0.305	0.096	1.56219e-16	EEF1E1
6.71627e-26	0.396802	0.269	0.063	1.25849e-21	VPS25
1.09046e-12	0.39653	0.563	0.324	2.04331e-08	ADRM1
1.23137e-09	0.396373	0.76	0.629	2.30735e-05	EIF3F
1.25689e-19	0.395739	0.377	0.14	2.35517e-15	PPP1R7
8.85535e-17	0.394508	0.512	0.239	1.65932e-12	UQCRQ
5.02023e-22	0.394425	0.374	0.128	9.4069e-18	THOC3
2.23834e-42	0.394391	0.213	0.019	4.19419e-38	RFC3
5.38599e-16	0.394115	0.416	0.181	1.00923e-11	COPS6
0.00260634	0.39354	0.084	0.044	1	SH2D2A
3.96502e-12	0.393493	0.608	0.354	7.42965e-08	STX7
1.21404e-17	0.393241	0.461	0.201	2.27486e-13	COPS3
2.80691e-15	0.392559	0.198	0.058	5.25958e-11	TRAF7
4.22451e-14	0.39228	0.407	0.188	7.91588e-10	MAP4K1
1.73437e-08	0.390486	0.066	0.014	0.000324986	GIMAP4
1.33419e-20	0.390383	0.356	0.124	2.5e-16	STOML2
6.19745e-07	0.39011	0.09	0.029	0.0116128	MIR4435-2HG
1.60107e-34	0.38924	0.201	0.024	3.00008e-30	BCAT1
8.98732e-18	0.389196	0.416	0.17	1.68404e-13	NDUFB3
7.32542e-10	0.388943	0.536	0.304	1.37264e-05	ENY2
6.86057e-15	0.388725	0.416	0.188	1.28553e-10	MRPS24
1.25472e-16	0.388239	0.467	0.204	2.3511e-12	BCL11A
8.55487e-22	0.388022	0.284	0.083	1.60301e-17	MCUR1
1.22957e-22	0.387409	0.269	0.072	2.30398e-18	KLHL5
5.09075e-22	0.386423	0.269	0.075	9.53904e-18	HINT2
2.58603e-11	0.386338	0.521	0.287	4.8457e-07	RABAC1
2.64082e-18	0.386074	0.24	0.07	4.94837e-14	ATPAF1
2.32623e-25	0.385413	0.386	0.122	4.35889e-21	UBE2V2
4.315e-08	0.385311	0.057	0.011	0.000808545	CD3G
5.64961e-25	0.385073	0.266	0.065	1.05862e-20	GNG10
2.22229e-17	0.384923	0.446	0.191	4.16413e-13	PSMD6
1.26041e-61	0.384818	0.195	0.001	2.36175e-57	AFF2
2.5546e-14	0.384692	0.374	0.163	4.7868e-10	ZNHIT1
4.24315e-18	0.384513	0.272	0.088	7.95082e-14	IPO5
3.2622e-17	0.383632	0.281	0.094	6.11272e-13	AKR7A2
6.56921e-40	0.382396	0.219	0.023	1.23094e-35	CENPK
1.37972e-07	0.381762	0.728	0.603	0.00258532	SRSF2
7.24442e-16	0.381615	0.536	0.256	1.35746e-11	CPNE5
1.16021e-09	0.381528	0.32	0.16	2.174e-05	UBA1
0.192858	0.380853	0.491	0.398	1	NEAT1
2.01735e-15	0.380827	0.461	0.212	3.7801e-11	PTEN
6.42484e-17	0.380265	0.434	0.188	1.20389e-12	TWF2
1.39569e-09	0.379933	0.599	0.38	2.61524e-05	NDUFA1
2.76218e-27	0.379605	0.165	0.021	5.17578e-23	GTSF1
2.34343e-35	0.3796	0.195	0.021	4.39111e-31	AC084033.3
7.50822e-18	0.378975	0.38	0.149	1.40689e-13	SMS
2.86004e-14	0.378931	0.413	0.188	5.35914e-10	NAP1L4
5.35256e-14	0.378432	0.29	0.116	1.00296e-09	RC3H2
2.56577e-14	0.378226	0.521	0.263	4.80773e-10	CYBC1
2.8347e-09	0.378211	0.65	0.42	5.31167e-05	NOP58
0.00609615	0.378021	0.048	0.022	1	TIGIT
7.63933e-09	0.377921	0.44	0.245	0.000143146	NFAT5
8.72408e-11	0.377366	0.482	0.261	1.63472e-06	MRPL20
2.80625e-16	0.376755	0.443	0.198	5.25835e-12	RAD23B
9.53225e-08	0.376737	0.746	0.558	0.00178615	ST13
1.83779e-33	0.376683	0.228	0.034	3.44366e-29	ENO2
7.25074e-08	0.376023	0.686	0.506	0.00135864	NDUFA4
2.00212e-06	0.376001	0.066	0.019	0.0375158	TRBC1
1.12965e-20	0.375672	0.326	0.107	2.11674e-16	MTHFS
3.83226e-26	0.375133	0.192	0.032	7.18089e-22	PUS10
5.54461e-20	0.374916	0.308	0.101	1.03895e-15	FKBP3
3.07453e-21	0.374899	0.329	0.108	5.76105e-17	ADORA2A
1.0173e-27	0.374854	0.198	0.032	1.90622e-23	RNF144B
1.66857e-11	0.374683	0.554	0.312	3.12657e-07	MZT2A
2.16378e-13	0.374463	0.569	0.308	4.05449e-09	ELOC
1.20743e-13	0.374443	0.545	0.286	2.26248e-09	NEDD8
1.27134e-11	0.374374	0.563	0.312	2.38223e-07	PRDX5
3.16078e-14	0.373755	0.476	0.229	5.92267e-10	ZCCHC7
4.99785e-13	0.373506	0.575	0.312	9.36497e-09	ARF5
2.49243e-26	0.373206	0.272	0.064	4.67031e-22	EHD4
9.44931e-16	0.372615	0.168	0.043	1.77061e-11	RRBP1
5.07087e-19	0.372298	0.353	0.129	9.5018e-15	NDUFS2
6.12989e-17	0.372257	0.38	0.154	1.14862e-12	UBAP1
2.47058e-10	0.372255	0.671	0.409	4.62937e-06	GNAS
2.39222e-14	0.371886	0.491	0.241	4.48254e-10	PSMA5
1.9706e-13	0.371727	0.437	0.209	3.69251e-09	TROVE2
1.03752e-25	0.37153	0.401	0.129	1.9441e-21	MFAP1
8.40239e-11	0.371363	0.638	0.376	1.57444e-06	ZNF207
1.12136e-22	0.37088	0.311	0.094	2.1012e-18	RFXANK
3.60388e-23	0.370828	0.392	0.131	6.75294e-19	MRPS16
9.53642e-24	0.370306	0.26	0.065	1.78693e-19	COX11
1.01257e-24	0.370282	0.171	0.027	1.89735e-20	SLCO4A1
1.14325e-18	0.370244	0.35	0.127	2.14222e-14	TMEM183A
2.75664e-09	0.369586	0.701	0.52	5.16539e-05	EIF3L
2.28561e-23	0.36942	0.198	0.04	4.28278e-19	MSH2
1.53584e-11	0.369062	0.428	0.217	2.87785e-07	SPCS3
2.86003e-16	0.368479	0.431	0.186	5.35912e-12	RBM42
2.85794e-35	0.368448	0.213	0.027	5.35522e-31	SGO1
2.66337e-05	0.368361	0.231	0.127	0.499062	MED29
1.87312e-41	0.368253	0.237	0.027	3.50986e-37	TUBG1
1.04201e-13	0.36781	0.329	0.137	1.95252e-09	SUDS3
8.05462e-24	0.367744	0.353	0.11	1.50927e-19	ACTR10
1.43337e-17	0.367604	0.153	0.032	2.68585e-13	SYT11
3.22133e-16	0.367459	0.341	0.135	6.03613e-12	CAMK2D
3.41686e-16	0.367359	0.455	0.2	6.40252e-12	STAP1
1.11209e-10	0.366167	0.398	0.2	2.08383e-06	PDCD10
7.34401e-23	0.366069	0.246	0.06	1.37612e-18	THOC6
1.3388e-10	0.366011	0.491	0.275	2.50864e-06	NIN
3.15542e-21	0.365702	0.299	0.091	5.91263e-17	HDDC2
1.35176e-14	0.365205	0.431	0.194	2.53294e-10	RGS16
1.37212e-21	0.365164	0.359	0.121	2.57108e-17	MPLKIP
2.49042e-08	0.364418	0.88	0.837	0.000466655	ARHGDIB
5.44938e-16	0.364264	0.344	0.137	1.0211e-11	RASGRP3
1.10508e-48	0.36379	0.159	0.001	2.0707e-44	SPC25
4.53084e-19	0.363783	0.359	0.131	8.48989e-15	HSD17B10
7.19919e-05	0.36337	0.617	0.437	1	EVL
6.05636e-13	0.362068	0.464	0.232	1.13484e-08	PSMA3
1.33345e-13	0.362014	0.323	0.136	2.49862e-09	UPF3A
2.36678e-49	0.361599	0.18	0.005	4.43487e-45	KIF11
7.10568e-34	0.361526	0.183	0.019	1.33146e-29	CTNNAL1
8.65199e-05	0.361187	0.341	0.217	1	HCST
1.13238e-35	0.360882	0.257	0.041	2.12186e-31	ERI1
2.42452e-10	0.360384	0.581	0.347	4.54307e-06	BUD31
0.000220086	0.360052	0.042	0.012	1	CTSW
2.226e-17	0.359436	0.32	0.117	4.17107e-13	COMMD8
2.18736e-16	0.359432	0.458	0.203	4.09867e-12	CHIC2
2.77736e-11	0.359369	0.701	0.483	5.20422e-07	RGS2
9.84826e-14	0.359218	0.246	0.088	1.84537e-09	KIF20B
1.16612e-20	0.358961	0.296	0.092	2.18508e-16	PAPSS1
1.3886e-09	0.358897	0.593	0.365	2.60196e-05	SP140
6.48854e-15	0.358754	0.449	0.208	1.21582e-10	ABRACL
2.36148e-20	0.358236	0.353	0.122	4.42494e-16	EED
1.70321e-21	0.358176	0.314	0.099	3.19148e-17	YARS
3.64995e-09	0.35767	0.509	0.306	6.83927e-05	TUFM
9.74082e-18	0.357081	0.132	0.023	1.82523e-13	HIST1H2BJ
4.26089e-12	0.356844	0.545	0.288	7.98406e-08	ABI1
1.7808e-24	0.356295	0.281	0.073	3.33687e-20	P2RX5
1.57741e-10	0.356129	0.455	0.24	2.95576e-06	MAPRE1
8.75367e-18	0.356124	0.359	0.137	1.64026e-13	INO80E
3.51795e-17	0.355998	0.329	0.122	6.59193e-13	PSMD9
1.82731e-16	0.355131	0.383	0.155	3.42402e-12	CDKN2D
7.80361e-14	0.354976	0.305	0.123	1.46224e-09	TIPRL
8.62617e-15	0.354794	0.431	0.194	1.61637e-10	PSMC4
5.30746e-14	0.354254	0.41	0.189	9.94512e-10	FERMT3
4.59871e-09	0.354065	0.805	0.621	8.61706e-05	SNX3
3.18211e-07	0.353863	0.156	0.066	0.00596263	PKNOX1
1.77688e-35	0.353799	0.222	0.029	3.32952e-31	CENPN
6.511e-11	0.353581	0.458	0.248	1.22003e-06	CNTRL
0.0107579	0.35337	0.102	0.063	1	FYB1
3.49207e-18	0.353162	0.222	0.061	6.54344e-14	GLUL
2.97236e-23	0.35305	0.272	0.071	5.5696e-19	RABGAP1
7.05203e-19	0.352943	0.455	0.187	1.32141e-14	MED30
6.67338e-13	0.352856	0.467	0.228	1.25046e-08	PFDN2
6.01536e-08	0.352696	0.701	0.536	0.00112716	SNRPD2
1.4283e-29	0.352511	0.195	0.028	2.67634e-25	CDCA4
3.7954e-13	0.352469	0.527	0.265	7.11182e-09	MLF2
6.38769e-20	0.352287	0.254	0.073	1.19693e-15	HADH
1.16682e-17	0.351976	0.467	0.2	2.18639e-13	DDT
2.33476e-10	0.351915	0.515	0.279	4.37487e-06	MAP2K2
1.37479e-17	0.351597	0.419	0.172	2.57608e-13	OLA1
3.38114e-12	0.351217	0.383	0.181	6.33559e-08	CYC1
1.35813e-26	0.350963	0.162	0.021	2.54487e-22	ABR
1.20469e-35	0.350861	0.201	0.022	2.25734e-31	NDC1
1.24575e-07	0.350433	0.62	0.413	0.00233429	RUBCNL
5.34225e-07	0.350146	0.192	0.091	0.0100103	GRK2
4.40644e-11	0.349913	0.497	0.271	8.25679e-07	AKIRIN2
3.2396e-13	0.349672	0.368	0.164	6.07036e-09	PSMD2
1.40948e-12	0.349433	0.446	0.22	2.64109e-08	USF2
2.94603e-15	0.349275	0.296	0.112	5.52027e-11	MCRIP1
1.72223e-09	0.348976	0.916	0.941	3.22711e-05	LAPTM5
2.25767e-27	0.348362	0.129	0.01	4.23042e-23	HIST1H2AH
5.43922e-18	0.348314	0.254	0.078	1.0192e-13	CHCHD5
4.83005e-13	0.348118	0.329	0.142	9.05054e-09	PRKRIP1
5.33153e-13	0.347894	0.323	0.139	9.99023e-09	PDCD5
4.5239e-06	0.347875	0.701	0.529	0.0847688	UBL5
3.22209e-07	0.347772	0.072	0.019	0.00603755	LAT
2.73079e-19	0.347607	0.308	0.101	5.11695e-15	RAE1
3.04246e-16	0.347549	0.249	0.083	5.70095e-12	HDAC7
5.59371e-12	0.346862	0.494	0.254	1.04815e-07	UBE2V1
4.74956e-16	0.346579	0.434	0.193	8.89972e-12	DEGS1
1.12583e-15	0.346341	0.365	0.15	2.10958e-11	UBR5
1.43096e-29	0.345855	0.296	0.068	2.68133e-25	HAUS1
6.0402e-18	0.345409	0.368	0.143	1.13181e-13	DNAJB2
5.16829e-16	0.344954	0.356	0.142	9.68435e-12	PSMB4
1.6127e-23	0.344906	0.15	0.021	3.02187e-19	AC012368.1
3.72173e-17	0.344749	0.503	0.229	6.97379e-13	STRBP
0.0248421	0.344445	0.018	0.006	1	TRBV20-1
3.3938e-13	0.344377	0.47	0.232	6.35929e-09	PSMG2
1.40895e-39	0.344193	0.165	0.009	2.64008e-35	HIP1
6.56909e-23	0.344034	0.374	0.124	1.23092e-18	GID8
7.20407e-19	0.342865	0.266	0.083	1.3499e-14	R3HDM1
5.30913e-18	0.342802	0.201	0.052	9.94824e-14	PPIL2
2.93744e-12	0.342509	0.473	0.242	5.50418e-08	TOMM5
9.83765e-43	0.342386	0.132	0	1.84338e-38	MME
2.21326e-10	0.342345	0.521	0.3	4.14721e-06	DNAJC8
2.02003e-14	0.342128	0.272	0.104	3.78513e-10	C21orf91
4.15275e-19	0.341429	0.35	0.124	7.78142e-15	BET1
0.257165	0.341294	0.254	0.282	1	TNFAIP3
8.05046e-08	0.341124	0.416	0.239	0.0015085	DYNLRB1
2.0536e-21	0.34098	0.317	0.098	3.84804e-17	PDHB
1.44984e-14	0.340808	0.099	0.016	2.7167e-10	SLC2A4RG
3.46409e-16	0.340486	0.266	0.09	6.49101e-12	TIMMDC1
2.89002e-17	0.339989	0.326	0.117	5.41533e-13	DDB1
2.67278e-19	0.33941	0.371	0.134	5.00825e-15	C11orf98
3.29675e-16	0.339401	0.368	0.147	6.17744e-12	SLC25A39
3.35884e-20	0.339321	0.278	0.083	6.2938e-16	CUX1
3.31e-13	0.339285	0.464	0.228	6.20228e-09	SSNA1
6.01306e-11	0.338685	0.458	0.242	1.12673e-06	PUF60
1.54076e-13	0.338573	0.246	0.09	2.88708e-09	DNAJC1
1.0907e-29	0.338469	0.263	0.054	2.04376e-25	ELP6
6.24448e-18	0.337934	0.443	0.179	1.17009e-13	TSG101
9.77707e-12	0.337717	0.434	0.215	1.83203e-07	LSM2
4.84617e-08	0.3376	0.638	0.451	0.000908076	CD40
7.10434e-12	0.337376	0.416	0.199	1.33121e-07	SUMO3
1.55168e-09	0.337179	0.644	0.422	2.90754e-05	NDUFB2
2.92086e-07	0.336005	0.545	0.358	0.0054731	PMAIP1
1.07768e-20	0.335679	0.332	0.109	2.01936e-16	MTCH2
1.59345e-09	0.335356	0.656	0.406	2.9858e-05	GNB2
2.39183e-18	0.335303	0.368	0.138	4.48181e-14	UGP2
2.77892e-20	0.33522	0.162	0.03	5.20714e-16	COMTD1
3.35399e-25	0.335216	0.314	0.086	6.28471e-21	PTS
0.038019	0.33518	0.006	0.001	1	CPA3
1.99203e-19	0.334889	0.329	0.112	3.73267e-15	THOC7
4.02897e-35	0.334868	0.144	0.007	7.54949e-31	MXD3
2.58238e-17	0.334853	0.569	0.265	4.83887e-13	UBE2L3
2.19787e-19	0.33462	0.461	0.183	4.11837e-15	MRPL47
3.1402e-17	0.334144	0.09	0.009	5.8841e-13	HIST1H4D
2.49567e-08	0.33389	0.162	0.065	0.00046764	DNAJA4
5.37025e-19	0.333808	0.296	0.096	1.00628e-14	IAH1
2.99617e-19	0.333792	0.222	0.058	5.61423e-15	CMPK2
6.27419e-18	0.333621	0.216	0.059	1.17566e-13	H2AFJ
1.88385e-19	0.333612	0.335	0.114	3.52995e-15	PTRHD1
1.24249e-05	0.333327	0.656	0.498	0.232817	LAT2
1.1963e-19	0.333236	0.317	0.106	2.24162e-15	AMFR
2.1761e-15	0.333061	0.177	0.047	4.07757e-11	STAT5B
1.15242e-06	0.332718	0.626	0.42	0.021594	SEPT9
1.86763e-24	0.332193	0.257	0.062	3.49956e-20	MAZ
6.77589e-25	0.332161	0.243	0.055	1.26967e-20	GEMIN7
2.65057e-07	0.332059	0.347	0.196	0.00496665	CD27
4.24908e-12	0.331823	0.476	0.243	7.96192e-08	MRPL52
3.28118e-08	0.331286	0.701	0.501	0.000614828	TUBA4A
2.1459e-12	0.330735	0.527	0.27	4.02099e-08	ACP1
5.95691e-15	0.330424	0.413	0.181	1.11621e-10	PQBP1
2.49919e-18	0.330155	0.213	0.058	4.68299e-14	CKAP5
0.780927	0.330069	0.009	0.011	1	TRBV5-1
3.99139e-18	0.330061	0.389	0.15	7.47907e-14	MTF2
1.34883e-16	0.32994	0.362	0.143	2.52743e-12	MRPL27
1.80869e-20	0.329766	0.299	0.093	3.38912e-16	BCL6
1.94031e-07	0.329755	0.725	0.555	0.00363575	SERBP1
7.75539e-17	0.329245	0.308	0.112	1.45321e-12	POLR3K
6.88473e-16	0.328997	0.281	0.1	1.29006e-11	CCDC6
8.11446e-16	0.328937	0.371	0.152	1.52049e-11	MRPS34
9.17854e-20	0.328901	0.231	0.062	1.71987e-15	NT5C2
6.92232e-18	0.328721	0.293	0.1	1.2971e-13	CHMP7
1.05126e-13	0.328572	0.371	0.161	1.96985e-09	RNF41
4.85037e-18	0.328515	0.222	0.062	9.08862e-14	IFNLR1
7.21618e-19	0.327711	0.216	0.056	1.35217e-14	COG4
1.03086e-12	0.327665	0.44	0.214	1.93163e-08	LSM3
2.51553e-05	0.327421	0.455	0.317	0.471361	BCL2A1
3.78364e-09	0.327328	0.611	0.419	7.08978e-05	UBE2S
1.34745e-20	0.327304	0.296	0.09	2.52486e-16	MLH1
4.86133e-33	0.327284	0.263	0.047	9.10916e-29	HAUS8
6.98262e-15	0.327051	0.371	0.157	1.3084e-10	MEA1
1.24667e-41	0.326562	0.168	0.008	2.336e-37	IGF2BP3
1.06231e-17	0.32655	0.356	0.136	1.99055e-13	PABPN1
1.6782e-26	0.326439	0.254	0.055	3.14461e-22	U2AF1L5
3.28115e-12	0.326426	0.35	0.158	6.14823e-08	ACTN4
1.73921e-11	0.326229	0.44	0.226	3.25894e-07	PA2G4
2.48777e-13	0.325516	0.41	0.189	4.66158e-09	TMEM14B
1.46318e-18	0.325417	0.377	0.14	2.7417e-14	MRPL14
7.96155e-09	0.325323	0.497	0.281	0.000149184	HNRNPH1
6.23614e-12	0.325283	0.362	0.171	1.16853e-07	EHD1
7.10767e-20	0.325002	0.204	0.049	1.33184e-15	IFT52
2.7475e-14	0.324743	0.386	0.169	5.14827e-10	NDUFB6
7.80034e-14	0.324563	0.446	0.214	1.46163e-09	AIP
0.000137504	0.324497	0.344	0.229	1	MT2A
1.63377e-07	0.324428	0.575	0.371	0.00306136	ZNF706
2.19165e-15	0.324117	0.428	0.186	4.10671e-11	MAP4K4
6.0808e-09	0.324074	0.407	0.221	0.000113942	PSMA1
4.91447e-23	0.324022	0.195	0.038	9.20873e-19	PGP
5.89867e-30	0.323784	0.228	0.039	1.10529e-25	PM20D2
7.00395e-51	0.323468	0.174	0.003	1.3124e-46	FAM81A
1.8386e-07	0.323297	0.781	0.678	0.00344517	CYTIP
4.21374e-34	0.32302	0.171	0.015	7.8957e-30	PEX5
6.38993e-36	0.322595	0.21	0.024	1.19734e-31	MPST
4.09523e-10	0.322505	0.455	0.249	7.67363e-06	SF3B5
1.39242e-25	0.322373	0.198	0.035	2.60911e-21	ST14
2.41546e-21	0.322266	0.257	0.07	4.52608e-17	RUVBL2
3.87521e-07	0.321875	0.611	0.414	0.00726137	ARL6IP4
0.000666303	0.321386	0.189	0.114	1	MGAT1
9.49748e-10	0.321278	0.545	0.31	1.77964e-05	CCT7
2.67198e-21	0.321162	0.29	0.086	5.00675e-17	ENOPH1
2.62288e-15	0.320945	0.305	0.116	4.91475e-11	PLIN3
4.14013e-07	0.320606	0.614	0.425	0.00775778	PNRC2
1.67268e-25	0.319764	0.117	0.009	3.13426e-21	EEPD1
1.39031e-12	0.319679	0.41	0.194	2.60516e-08	SNF8
2.19891e-22	0.319588	0.359	0.116	4.12032e-18	RAB4A
2.71128e-12	0.319485	0.431	0.212	5.0804e-08	UBA2
2.62181e-20	0.319402	0.192	0.042	4.91275e-16	CDKN2AIPNL
3.67938e-20	0.319272	0.207	0.05	6.89442e-16	STYXL1
1.38005e-31	0.319258	0.198	0.026	2.58594e-27	POLA2
7.79321e-20	0.319206	0.213	0.053	1.46029e-15	RAD17
9.10257e-22	0.319141	0.174	0.032	1.70564e-17	GSTZ1
4.07529e-17	0.31816	0.407	0.164	7.63628e-13	CHTOP
0.281837	0.317863	0.063	0.048	1	APOC1
9.88681e-08	0.317766	0.692	0.483	0.00185259	CCT4
3.77022e-13	0.317432	0.491	0.24	7.06464e-09	WDR33
1.75155e-13	0.317377	0.515	0.258	3.28205e-09	POLR2E
6.10067e-08	0.317313	0.299	0.158	0.00114314	ITPR2
8.13631e-16	0.316913	0.329	0.128	1.52458e-11	ELK3
7.94712e-10	0.316913	0.443	0.237	1.48913e-05	RBM6
5.20163e-21	0.316604	0.296	0.089	9.74681e-17	STAG3
2.49608e-21	0.316601	0.189	0.039	4.67716e-17	LRR1
1.01589e-12	0.316582	0.335	0.147	1.90358e-08	KIF2A
7.56455e-11	0.316565	0.533	0.292	1.41745e-06	SNRNP70
2.86867e-23	0.316442	0.171	0.029	5.37531e-19	PTPRE
4.8048e-08	0.31643	0.593	0.406	0.000900324	OSER1
1.49475e-17	0.316239	0.237	0.071	2.80087e-13	USP7
2.6335e-10	0.316207	0.41	0.206	4.93465e-06	PSMF1
8.12918e-12	0.315911	0.275	0.115	1.52325e-07	HIP1R
4.13721e-08	0.315656	0.578	0.381	0.00077523	TMEM258
3.66976e-39	0.315198	0.129	0.001	6.8764e-35	A4GALT
1.96761e-25	0.31517	0.117	0.009	3.68691e-21	AL139020.1
9.11965e-17	0.31487	0.195	0.052	1.70884e-12	CISD1
5.00594e-12	0.314695	0.488	0.26	9.38012e-08	SUPT4H1
2.40711e-19	0.314096	0.329	0.112	4.51045e-15	MRPL28
5.37674e-15	0.313778	0.386	0.166	1.00749e-10	ILK
0.113932	0.313523	0.069	0.047	1	ANKRD28
1.21034e-14	0.313409	0.317	0.127	2.26794e-10	PDXK
4.66438e-10	0.313283	0.359	0.181	8.74011e-06	CNOT1
1.63775e-41	0.31323	0.171	0.009	3.06882e-37	RAD51AP1
1.39031e-13	0.313047	0.251	0.091	2.60516e-09	DENND2D
7.70674e-45	0.312124	0.147	0.001	1.44409e-40	KIF2C
2.8366e-25	0.311937	0.231	0.048	5.31521e-21	RPL26L1
4.74075e-08	0.311852	0.578	0.358	0.000888322	WDR83OS
1.84755e-32	0.311844	0.132	0.006	3.46194e-28	ACOT7
3.38671e-20	0.311654	0.171	0.034	6.34602e-16	AC099524.1
4.13701e-17	0.311574	0.353	0.135	7.75193e-13	CDCA7L
3.48514e-11	0.311237	0.509	0.279	6.53046e-07	RGCC
1.22431e-22	0.311228	0.093	0.005	2.29411e-18	CAMK1
5.99398e-12	0.310761	0.407	0.2	1.12315e-07	SNX8
2.97788e-05	0.310647	0.626	0.461	0.557995	FNBP1
1.04251e-19	0.310363	0.102	0.01	1.95345e-15	CCDC189
7.27899e-13	0.309793	0.428	0.204	1.36394e-08	PSMD13
1.02359e-07	0.309568	0.644	0.457	0.00191799	SELENOT
2.0406e-15	0.308993	0.201	0.059	3.82367e-11	BAZ2B
1.56627e-06	0.308967	0.725	0.564	0.0293487	UQCRH
2.19466e-12	0.308923	0.272	0.111	4.11236e-08	PIK3CG
1.29203e-24	0.308858	0.204	0.039	2.42101e-20	HIRIP3
3.17284e-34	0.308772	0.144	0.008	5.94527e-30	BUB1
3.37679e-25	0.308672	0.18	0.029	6.32742e-21	PITPNA-AS1
6.05081e-15	0.308627	0.204	0.062	1.1338e-10	AARS
2.41289e-24	0.308583	0.165	0.025	4.52127e-20	AL133467.1
5.93107e-22	0.30828	0.147	0.022	1.11136e-17	INCENP
0.000215977	0.307962	0.042	0.012	1	SH2D1A
5.40308e-10	0.30789	0.584	0.363	1.01243e-05	NASP
4.88067e-23	0.307626	0.305	0.087	9.14539e-19	BLOC1S1
1.20311e-07	0.307381	0.65	0.446	0.00225438	NDUFB11
1.9672e-18	0.307307	0.237	0.068	3.68613e-14	CSRP1
3.05837e-09	0.307219	0.168	0.063	5.73077e-05	TPGS1
4.44521e-15	0.307153	0.347	0.142	8.32943e-11	USP6NL
1.60331e-26	0.307036	0.177	0.026	3.00428e-22	ZNF85
5.25504e-13	0.307008	0.488	0.242	9.8469e-09	SHOC2
3.58082e-14	0.306851	0.398	0.178	6.70975e-10	CTCF
1.80884e-20	0.306739	0.153	0.027	3.38941e-16	CAMK4
2.31976e-19	0.30639	0.123	0.017	4.34676e-15	SLC43A3
7.86052e-12	0.306272	0.305	0.129	1.47291e-07	RALA
4.37175e-14	0.306238	0.35	0.147	8.19179e-10	MRPL57
1.72402e-05	0.306217	0.68	0.525	0.323047	NME2
8.34711e-28	0.305918	0.165	0.02	1.56408e-23	TIPIN
1.09911e-16	0.305484	0.443	0.19	2.05951e-12	PXK
6.58931e-39	0.305411	0.132	0.002	1.23471e-34	ESCO2
8.74643e-10	0.305204	0.53	0.292	1.63891e-05	OTUB1
1.56841e-11	0.305197	0.383	0.183	2.93888e-07	SDHC
2.14705e-14	0.30503	0.446	0.208	4.02315e-10	TMEM156
1.05872e-12	0.304917	0.225	0.082	1.98383e-08	SLC30A9
2.08136e-07	0.304891	0.045	0.007	0.00390005	SLA2
6.88841e-09	0.304672	0.458	0.255	0.000129075	ALOX5AP
5.43298e-05	0.304371	0.036	0.008	1	THEMIS
4.20578e-08	0.304063	0.377	0.209	0.000788079	TUBA1C
4.04194e-08	0.303147	0.26	0.127	0.000757378	RAPGEF1
1.89621e-29	0.303035	0.174	0.021	3.55312e-25	DSN1
2.26852e-20	0.30289	0.249	0.068	4.25076e-16	MRPL10
7.57767e-19	0.302773	0.299	0.098	1.4199e-14	FARSA
5.02143e-24	0.302231	0.257	0.063	9.40916e-20	PPP1R35
6.782e-11	0.302105	0.263	0.112	1.27081e-06	RUNX1
0.699356	0.30201	0.018	0.015	1	GNLY
9.40909e-10	0.301862	0.284	0.131	1.76307e-05	PTK2
9.69113e-19	0.301639	0.272	0.085	1.81592e-14	RPA1
1.0592e-15	0.30131	0.171	0.044	1.98472e-11	C12orf74
1.35767e-23	0.301163	0.222	0.048	2.54401e-19	MUS81
1.24524e-08	0.300514	0.512	0.291	0.000233333	NDUFB4
2.99482e-16	0.300172	0.287	0.102	5.61168e-12	GPS1
1.04658e-14	0.299942	0.434	0.194	1.96107e-10	GIT2
1.18699e-09	0.299911	0.353	0.179	2.22418e-05	EIF2AK3
4.36666e-17	0.299887	0.335	0.123	8.18224e-13	ZNF428
2.86052e-13	0.299853	0.386	0.175	5.36004e-09	STIM2
2.75413e-22	0.299808	0.308	0.091	5.16068e-18	DCPS
1.4953e-24	0.299799	0.195	0.035	2.80189e-20	EMC9
9.20075e-11	0.299249	0.419	0.211	1.72404e-06	BAG1
4.72342e-05	0.299224	0.731	0.539	0.885074	OST4
3.88424e-13	0.299205	0.425	0.2	7.27828e-09	SYVN1
1.60371e-11	0.298959	0.311	0.137	3.00502e-07	NUDT3
1.84607e-06	0.298816	0.695	0.532	0.0345916	SRSF10
9.52156e-08	0.298745	0.772	0.656	0.00178415	SRSF3
5.31656e-08	0.298644	0.554	0.353	0.000996217	XRCC5
3.90673e-07	0.298489	0.677	0.472	0.00732044	C11orf58
7.57651e-27	0.298305	0.254	0.055	1.41969e-22	C16orf87
4.74078e-31	0.298009	0.153	0.013	8.88328e-27	SYBU
7.62557e-14	0.297899	0.485	0.237	1.42888e-09	NDUFB10
3.95628e-25	0.297705	0.177	0.028	7.41328e-21	MTA3
1.99211e-13	0.297672	0.371	0.163	3.73282e-09	METTL26
1.52723e-39	0.297424	0.138	0.003	2.86173e-35	ARHGAP11A
1.6926e-12	0.29739	0.249	0.096	3.1716e-08	SETDB2
2.75543e-14	0.297358	0.072	0.007	5.16313e-10	HIST1H2BB
6.08445e-22	0.297321	0.272	0.075	1.1401e-17	TRNAU1AP
9.96137e-13	0.29729	0.269	0.106	1.86656e-08	MCOLN2
2.91188e-08	0.296956	0.243	0.114	0.000545629	ZC3H7A
5.38676e-14	0.296954	0.26	0.095	1.00937e-09	PFDN4
1.00992e-08	0.296899	0.323	0.16	0.000189239	LARP7
1.05078e-16	0.296433	0.383	0.153	1.96896e-12	MRPS15
3.02575e-16	0.296361	0.407	0.168	5.66965e-12	PCMT1
5.78492e-16	0.296248	0.284	0.099	1.08398e-11	ITGB1BP1
1.30882e-06	0.296121	0.503	0.319	0.0245247	IFI16
5.46377e-11	0.296036	0.251	0.104	1.0238e-06	MRPS33
6.36374e-17	0.295857	0.237	0.073	1.19244e-12	DERA
6.78819e-14	0.295708	0.305	0.122	1.27197e-09	CHTF8
1.74012e-17	0.295463	0.213	0.058	3.26064e-13	DDB2
2.33199e-06	0.295133	0.656	0.458	0.0436968	SEPT7
9.83766e-43	0.29452	0.132	0	1.84338e-38	KIF4A
2.41738e-07	0.29447	0.096	0.031	0.00452969	HIST1H4H
1.93863e-13	0.294216	0.141	0.035	3.63261e-09	SEPT11
7.96315e-09	0.294009	0.042	0.004	0.000149214	JAML
3.56733e-20	0.293831	0.249	0.068	6.68446e-16	MTMR12
1.37834e-07	0.293502	0.377	0.201	0.00258273	EIF4E
2.53454e-37	0.293474	0.18	0.014	4.74922e-33	DONSON
1.3552e-07	0.292944	0.515	0.314	0.00253937	PHB2
2.129e-18	0.292874	0.24	0.069	3.98933e-14	MAD2L2
1.21764e-08	0.292628	0.59	0.384	0.000228162	NR3C1
2.76637e-10	0.292517	0.377	0.188	5.18362e-06	C1D
0.245248	0.292024	0.024	0.015	1	TSHZ2
1.29568e-08	0.291981	0.506	0.294	0.000242785	GSPT1
3.13029e-05	0.291977	0.674	0.501	0.586554	SWAP70
1.00523e-19	0.291914	0.287	0.088	1.88359e-15	CNP
4.43878e-13	0.291676	0.246	0.091	8.31739e-09	BOLA2-SMG1P6
8.3673e-23	0.291463	0.287	0.08	1.56786e-18	SGMS1
3.61207e-20	0.291311	0.117	0.014	6.76829e-16	COMMD7
1.95045e-10	0.291133	0.542	0.308	3.65475e-06	POLR1D
1.85527e-12	0.291013	0.386	0.176	3.47641e-08	FIBP
2.0152e-18	0.290552	0.365	0.134	3.77609e-14	DAP
3.9491e-10	0.290529	0.41	0.206	7.39982e-06	SEC13
3.14088e-09	0.289828	0.524	0.31	5.88538e-05	PRPF40A
4.01883e-11	0.28982	0.344	0.163	7.53048e-07	GPI
5.3631e-19	0.289361	0.189	0.044	1.00494e-14	RNF121
2.17745e-07	0.289354	0.56	0.358	0.0040801	EIF3M
2.24611e-25	0.289316	0.198	0.035	4.20876e-21	BRCA2
7.83428e-20	0.288993	0.374	0.132	1.46799e-15	COPS8
1.10853e-22	0.288876	0.246	0.06	2.07716e-18	ZFAND4
1.37057e-09	0.288497	0.207	0.084	2.56816e-05	ING4
9.11299e-13	0.288315	0.413	0.193	1.70759e-08	MIEN1
9.06303e-19	0.288256	0.29	0.093	1.69823e-14	UCHL5
1.79693e-07	0.287802	0.659	0.47	0.00336709	CAP1
6.20052e-08	0.287779	0.144	0.056	0.00116185	CMTM3
1.74053e-11	0.287386	0.275	0.115	3.2614e-07	RABL6
3.72117e-15	0.287323	0.398	0.171	6.97273e-11	LRRC59
2.44291e-21	0.287294	0.189	0.039	4.57753e-17	DENND6B
1.02181e-23	0.28705	0.165	0.026	1.91467e-19	LRRC42
3.68522e-13	0.287027	0.32	0.132	6.90537e-09	STMP1
5.03109e-21	0.286771	0.138	0.02	9.42725e-17	ZMYND19
6.30471e-11	0.286288	0.249	0.102	1.18138e-06	PSMB5
1.92874e-08	0.286033	0.431	0.237	0.000361407	DYNC1H1
2.68647e-17	0.285751	0.335	0.123	5.0339e-13	UBE2E2
1.49622e-13	0.285674	0.171	0.05	2.80362e-09	SRD5A1
3.27301e-07	0.285582	0.081	0.024	0.00613297	CD247
7.49408e-23	0.285209	0.216	0.047	1.40424e-18	SHLD1
8.27128e-13	0.284877	0.329	0.142	1.54987e-08	UBL7
3.44584e-12	0.284457	0.281	0.116	6.45682e-08	RNF115
3.77151e-15	0.284319	0.479	0.221	7.06706e-11	NAA50
4.09937e-12	0.284148	0.401	0.193	7.68141e-08	DCK
0.540298	0.283952	0.063	0.054	1	APOE
5.41538e-11	0.283736	0.467	0.246	1.01473e-06	PCNP
7.22416e-06	0.283453	0.647	0.471	0.135366	PDIA3
4.54845e-13	0.283371	0.413	0.188	8.52289e-09	PMPCB
3.24748e-15	0.282786	0.195	0.056	6.08514e-11	NTAN1
3.39178e-17	0.282657	0.335	0.122	6.35553e-13	MANF
1.52847e-13	0.282118	0.293	0.117	2.86404e-09	ADSL
1.90645e-12	0.282079	0.326	0.14	3.5723e-08	TBPL1
2.2229e-13	0.281582	0.29	0.114	4.16527e-09	MRPL13
7.87339e-10	0.281253	0.302	0.14	1.47532e-05	TRAC
6.19683e-11	0.280647	0.359	0.17	1.16116e-06	EIF2S1
1.06534e-24	0.280439	0.314	0.086	1.99623e-20	TXNDC9
1.94907e-13	0.280433	0.395	0.181	3.65217e-09	PLEKHJ1
1.98395e-13	0.280271	0.293	0.117	3.71752e-09	PSMD1
5.5051e-12	0.280259	0.326	0.146	1.03155e-07	SUZ12
3.46838e-14	0.279996	0.371	0.156	6.49905e-10	EIF4E2
1.40474e-39	0.279837	0.138	0.003	2.6322e-35	CEP55
4.40427e-23	0.279775	0.129	0.014	8.25272e-19	SLC30A4
0.148217	0.279642	0.278	0.22	1	XIST
5.39399e-10	0.279554	0.305	0.145	1.01073e-05	NUP88
5.52299e-12	0.279493	0.413	0.199	1.0349e-07	PDAP1
8.03206e-30	0.279198	0.168	0.019	1.50505e-25	SAC3D1
1.35075e-11	0.279163	0.383	0.181	2.53103e-07	DAP3
3.06521e-11	0.278556	0.467	0.238	5.7436e-07	EIF6
2.34522e-12	0.278551	0.47	0.235	4.39448e-08	IGBP1
3.35714e-18	0.278543	0.32	0.11	6.29062e-14	SNRNP27
1.03079e-11	0.27849	0.365	0.166	1.93149e-07	SDHB
3.38505e-07	0.278436	0.35	0.193	0.00634291	VMP1
1.9588e-10	0.278239	0.467	0.247	3.67041e-06	ARL5A
1.82393e-06	0.277761	0.814	0.713	0.0341768	COX7C
1.9202e-11	0.277639	0.29	0.124	3.59808e-07	ORMDL2
8.70006e-16	0.277618	0.311	0.114	1.63022e-11	CFDP1
2.87763e-22	0.277247	0.177	0.032	5.3921e-18	QPCT
7.4674e-15	0.276758	0.359	0.146	1.39924e-10	NELFE
6.03296e-09	0.276753	0.063	0.012	0.000113046	TBC1D4
2.58048e-27	0.276751	0.165	0.021	4.83531e-23	SHMT1
1.31002e-07	0.276673	0.41	0.235	0.00245471	CCNDBP1
8.16929e-15	0.276557	0.126	0.026	1.53076e-10	NUCB2
1.78278e-05	0.275979	0.455	0.295	0.334057	GMFG
3.31618e-24	0.275916	0.222	0.047	6.21386e-20	GOT2
1.09441e-31	0.275846	0.141	0.009	2.0507e-27	CDKN2C
9.76941e-17	0.275817	0.413	0.169	1.83059e-12	EMC6
1.29563e-18	0.275437	0.365	0.132	2.42776e-14	CHI3L2
3.31835e-16	0.275197	0.234	0.073	6.21793e-12	THEM4
1.09072e-24	0.274849	0.243	0.054	2.04379e-20	MRPL58
4.14268e-25	0.274546	0.168	0.024	7.76255e-21	RITA1
3.90298e-29	0.274387	0.108	0.004	7.31341e-25	GPT2
4.95477e-21	0.274265	0.275	0.078	9.28424e-17	ACAT2
2.51705e-11	0.27422	0.398	0.192	4.71645e-07	UQCRC1
3.1577e-06	0.274208	0.078	0.025	0.059169	CARD19
7.86895e-06	0.274096	0.743	0.614	0.147448	EIF3K
3.67522e-06	0.273966	0.413	0.248	0.0688662	KRAS
4.40717e-12	0.273921	0.458	0.224	8.25816e-08	MDM4
1.25128e-10	0.273793	0.087	0.018	2.34465e-06	AL031777.3
1.06459e-15	0.27336	0.102	0.015	1.99484e-11	MFSD2A
7.72341e-08	0.273349	0.572	0.343	0.00144721	RBM4
1.40995e-20	0.273333	0.195	0.043	2.64197e-16	PDZD11
1.65063e-08	0.2733	0.38	0.199	0.000309295	TRIM28
2.00554e-07	0.273296	0.494	0.296	0.00375798	CUTA
2.59365e-07	0.272878	0.569	0.361	0.00485998	LPXN
8.18491e-08	0.272638	0.731	0.547	0.00153369	CACYBP
6.26216e-24	0.272382	0.177	0.029	1.1734e-19	MAGEF1
7.68153e-14	0.272031	0.281	0.109	1.43936e-09	PVT1
3.22382e-11	0.271972	0.44	0.216	6.0408e-07	SLIRP
6.51915e-05	0.271909	0.811	0.68	1	GABARAP
2.1046e-14	0.271777	0.311	0.122	3.94361e-10	IGHV5-78
2.32871e-10	0.27173	0.374	0.183	4.36354e-06	CLINT1
5.15759e-11	0.271213	0.386	0.188	9.6643e-07	TAF10
6.5828e-13	0.270565	0.317	0.132	1.23348e-08	MRPS5
1.81212e-18	0.27025	0.323	0.111	3.39555e-14	SNAPIN
2.62967e-19	0.270087	0.26	0.076	4.92748e-15	RPP30
8.18219e-13	0.270062	0.29	0.117	1.53318e-08	TRAPPC2L
4.00136e-11	0.270047	0.204	0.075	7.49775e-07	NKIRAS2
7.89626e-09	0.269773	0.413	0.227	0.00014796	KDM5A
2.26422e-16	0.269667	0.275	0.094	4.2427e-12	VGLL4
3.85604e-17	0.269287	0.302	0.105	7.22544e-13	RPAP3
1.66498e-10	0.268849	0.434	0.225	3.11984e-06	AZIN1
2.31351e-12	0.268588	0.503	0.255	4.33506e-08	COX7A2L
3.07731e-07	0.268459	0.689	0.502	0.00576626	KHDRBS1
1.33565e-33	0.268153	0.126	0.004	2.50274e-29	CTPS2
3.55022e-16	0.268031	0.21	0.06	6.6524e-12	NABP2
1.23857e-09	0.26795	0.422	0.229	2.32084e-05	HDAC1
1.81845e-09	0.267674	0.533	0.294	3.40741e-05	TIAL1
9.27506e-16	0.267119	0.335	0.128	1.73796e-11	FDX1
1.17651e-13	0.267055	0.41	0.182	2.20455e-09	MRPS18C
5.48434e-36	0.266567	0.123	0.002	1.02765e-31	PAQR4
9.34733e-15	0.266229	0.371	0.158	1.7515e-10	GTF2E2
1.78519e-12	0.266107	0.186	0.061	3.34508e-08	TP53INP2
0.676404	0.265914	0.069	0.078	1	IGHV3-43
5.99855e-12	0.265461	0.332	0.147	1.12401e-07	GRSF1
5.922e-24	0.265199	0.189	0.034	1.10966e-19	TIMELESS
8.96512e-10	0.265155	0.263	0.119	1.67988e-05	ARL2BP
4.7451e-12	0.265092	0.29	0.121	8.89137e-08	TRAPPC3
5.57606e-25	0.264463	0.237	0.051	1.04484e-20	BPNT1
0.657898	0.264249	0.06	0.054	1	OASL
1.2193e-07	0.264144	0.347	0.191	0.00228472	USP22
4.73977e-17	0.263866	0.147	0.03	8.88139e-13	ZNF714
7.00381e-18	0.263785	0.266	0.083	1.31237e-13	DNTTIP1
1.61766e-06	0.263562	0.069	0.019	0.0303117	METRNL
2.45759e-13	0.263235	0.066	0.006	4.60503e-09	AL121787.1
2.55911e-18	0.263205	0.117	0.017	4.79526e-14	FAM83D
3.1042e-05	0.26313	0.024	0.003	0.581664	CXCR6
3.85711e-11	0.263124	0.404	0.198	7.22745e-07	PPHLN1
8.8499e-08	0.263119	0.494	0.295	0.00165829	TMEM131L
2.04059e-26	0.262809	0.213	0.039	3.82366e-22	NUP37
2.67633e-25	0.26276	0.102	0.005	5.0149e-21	C2orf88
1.60902e-10	0.262615	0.596	0.349	3.01499e-06	CHURC1
2.20572e-09	0.262548	0.105	0.029	4.13308e-05	HIST2H2AA4
5.03814e-08	0.262072	0.347	0.183	0.000944047	JMJD6
8.95084e-11	0.261894	0.338	0.157	1.67721e-06	PNKP
2.82158e-25	0.261883	0.111	0.007	5.28707e-21	TNFSF8
1.50896e-05	0.261835	0.575	0.383	0.282748	ENSA
5.24212e-19	0.261728	0.162	0.032	9.82268e-15	PDF
2.04403e-09	0.261455	0.317	0.153	3.83009e-05	CHMP2A
3.50792e-13	0.261444	0.416	0.188	6.57314e-09	MRPS36
2.93609e-05	0.261244	0.587	0.427	0.550165	EIF5A
7.40808e-18	0.261198	0.228	0.064	1.38813e-13	ARFRP1
1.96779e-17	0.261195	0.123	0.02	3.68724e-13	FGD6
2.63564e-19	0.261121	0.216	0.055	4.93865e-15	KLHDC3
8.2428e-13	0.260866	0.138	0.035	1.54454e-08	PCNT
6.57617e-09	0.260497	0.389	0.206	0.000123224	SRRT
0.000313079	0.260416	0.74	0.598	1	ELF1
2.00011e-16	0.26037	0.269	0.091	3.7478e-12	PDIA4
0.83607	0.260316	0.099	0.096	1	IFITM3
8.87193e-19	0.260117	0.302	0.099	1.66242e-14	NUDCD2
1.06904e-05	0.259877	0.74	0.577	0.200317	UQCRB
2.33414e-07	0.259792	0.838	0.753	0.00437372	SLC25A6
4.96945e-09	0.259634	0.231	0.102	9.31176e-05	FBXW7
1.39684e-05	0.259598	0.443	0.276	0.26174	ANXA5
2.38687e-12	0.25949	0.183	0.058	4.47252e-08	RAB3IP
3.9255e-11	0.259475	0.296	0.127	7.3556e-07	CKLF
1.21361e-19	0.259429	0.174	0.036	2.27406e-15	CDK2
3.07372e-17	0.259227	0.269	0.088	5.75954e-13	DLEU2
5.46827e-26	0.259074	0.171	0.024	1.02464e-21	RFC5
4.2693e-09	0.259069	0.614	0.376	7.99981e-05	ZC3H15
2.30341e-12	0.258968	0.296	0.122	4.31613e-08	SREBF2
1.56319e-06	0.258964	0.85	0.743	0.0292911	MYL12A
2.47843e-20	0.258949	0.26	0.073	4.64408e-16	MRPS11
2.08533e-18	0.258938	0.335	0.116	3.9075e-14	ESD
3.41335e-10	0.258766	0.365	0.178	6.39594e-06	DCAF7
5.18177e-21	0.258708	0.335	0.108	9.7096e-17	RTCA
8.36102e-08	0.258612	0.18	0.076	0.00156669	SLC9A7
6.13297e-17	0.258273	0.251	0.078	1.1492e-12	ACYP2
4.23202e-10	0.258233	0.222	0.089	7.92996e-06	RBM10
1.62207e-13	0.258139	0.177	0.052	3.03944e-09	BOLA3
1.72099e-12	0.25807	0.323	0.14	3.22479e-08	NPAT
1.08577e-16	0.258041	0.344	0.129	2.03452e-12	PMVK
2.55712e-25	0.257897	0.132	0.013	4.79154e-21	ASB2
0.000533933	0.257877	0.123	0.065	1	GABARAPL1
4.32433e-06	0.25756	0.515	0.322	0.0810293	CSNK1A1
4.16137e-05	0.257496	0.275	0.163	0.779758	ERO1B
3.73355e-15	0.257396	0.341	0.134	6.99593e-11	WIPI2
2.22859e-08	0.257163	0.186	0.078	0.000417592	BROX
0.668553	0.257158	0.081	0.093	1	LCP2
4.08833e-15	0.257043	0.281	0.103	7.66072e-11	ARRDC1
5.244e-09	0.256854	0.237	0.106	9.8262e-05	SLAMF6
0.00359748	0.256839	0.042	0.017	1	ICOS
7.68998e-05	0.256766	0.68	0.528	1	RBM3
1.0548e-27	0.256758	0.138	0.012	1.97648e-23	KNSTRN
1.02855e-05	0.256639	0.548	0.405	0.19273	CKS2
6.70611e-13	0.256451	0.35	0.153	1.25659e-08	SAR1A
0.403853	0.256277	0.069	0.058	1	ITM2A
9.25286e-16	0.256204	0.213	0.063	1.7338e-11	STK16
2.1822e-20	0.256022	0.26	0.072	4.08901e-16	C1orf35
1.01573e-14	0.255945	0.35	0.142	1.90327e-10	PEF1
4.20846e-12	0.255929	0.386	0.178	7.88582e-08	PSMB7
2.95114e-16	0.255415	0.096	0.012	5.52985e-12	HIST1H2BH
1.08884e-12	0.254743	0.356	0.156	2.04027e-08	CIAO1
2.73456e-07	0.254628	0.434	0.252	0.00512401	NDUFA2
3.16148e-05	0.254344	0.632	0.482	0.592398	RBMX
2.18812e-19	0.254271	0.249	0.07	4.1001e-15	POLR2H
0.000263638	0.254265	0.701	0.58	1	LYN
1.08114e-12	0.25423	0.234	0.085	2.02585e-08	LCMT1
3.67594e-13	0.254148	0.272	0.104	6.88798e-09	SAR1B
4.34646e-06	0.253785	0.213	0.109	0.0814439	KDM5C
3.33661e-12	0.253746	0.138	0.037	6.25214e-08	TBC1D14
2.92529e-07	0.25344	0.632	0.417	0.00548141	CAPZA1
9.25589e-27	0.253237	0.135	0.012	1.73437e-22	CCDC34
3.17719e-14	0.253202	0.219	0.071	5.95342e-10	BCL2L13
4.04376e-18	0.253038	0.29	0.095	7.5772e-14	PRKRA
6.70617e-44	0.25295	0.144	0.001	1.2566e-39	MELK
1.66034e-12	0.252844	0.222	0.079	3.11114e-08	SFXN1
9.11537e-07	0.252761	0.506	0.311	0.0170804	ILF3
3.37775e-37	0.252755	0.123	0.001	6.32923e-33	HJURP
4.561e-09	0.252678	0.404	0.214	8.5464e-05	GTF2I
7.18793e-11	0.251919	0.548	0.298	1.34687e-06	PPP1R12A
1.79971e-10	0.25184	0.389	0.19	3.37229e-06	GNL1
1.91846e-10	0.251732	0.491	0.257	3.59482e-06	FAM96A
4.81617e-14	0.251702	0.243	0.086	9.02455e-10	SLC25A46
6.28328e-11	0.251673	0.299	0.134	1.17736e-06	ERBIN
0.000950339	0.251415	0.787	0.66	1	TMA7
6.04161e-05	0.251022	0.078	0.03	1	GPRIN3
1.82104e-22	0.251007	0.117	0.012	3.41226e-18	AURKA
0.593833	0.250842	0.045	0.039	1	CCL3
1.15859e-07	0.250578	0.82	0.639	0.00217096	EIF5
2.41723e-10	0.249857	0.365	0.18	4.52941e-06	AC119396.1
6.46322e-21	0.249723	0.09	0.006	1.21108e-16	NDFIP2
4.36309e-13	0.24953	0.299	0.119	8.17555e-09	PSMC2
1.79277e-13	0.249514	0.237	0.084	3.3593e-09	RANBP3
5.16097e-05	0.249163	0.668	0.481	0.967062	WTAP
1.71969e-10	0.249163	0.491	0.253	3.22235e-06	RAB2A
0.0926722	0.249043	0.138	0.102	1	FOSL2
4.47849e-11	0.24886	0.201	0.074	8.39179e-07	SCYL1
1.30557e-12	0.24842	0.302	0.124	2.44637e-08	GLO1
1.68797e-10	0.248222	0.338	0.158	3.16291e-06	FAM102A
1.04039e-07	0.248145	0.216	0.1	0.00194949	REXO2
1.1129e-29	0.247998	0.12	0.006	2.08536e-25	BEX3
9.75074e-12	0.247987	0.347	0.157	1.82709e-07	XPO1
1.28314e-15	0.247789	0.317	0.12	2.40435e-11	LYPLAL1
3.32902e-28	0.247717	0.135	0.011	6.23792e-24	PSAT1
8.57874e-11	0.24757	0.431	0.212	1.60748e-06	SDHD
3.96527e-27	0.247048	0.123	0.009	7.43012e-23	CENPO
7.35773e-25	0.246978	0.183	0.03	1.37869e-20	BLMH
2.8096e-07	0.246841	0.24	0.115	0.00526463	ACAA1
1.60844e-10	0.246631	0.449	0.229	3.01389e-06	RNASEH2C
8.57101e-16	0.246597	0.228	0.071	1.60604e-11	GON7
2.32782e-15	0.246572	0.09	0.012	4.36186e-11	HIST1H2AK
2.34797e-12	0.246451	0.284	0.119	4.39963e-08	LILRB1
1.4737e-18	0.246351	0.231	0.064	2.76143e-14	EIPR1
3.80239e-21	0.246267	0.174	0.033	7.12491e-17	SRRD
0.00023952	0.245885	0.039	0.011	1	INPP4B
3.96912e-10	0.24586	0.392	0.194	7.43733e-06	RTF2
1.19666e-12	0.245803	0.195	0.064	2.24229e-08	UBAP2
4.17068e-09	0.245757	0.425	0.232	7.81502e-05	ZNF296
1.17464e-26	0.245576	0.174	0.024	2.20105e-22	SCCPDH
3.02362e-07	0.245454	0.434	0.257	0.00566565	R3HDM4
9.51062e-10	0.245431	0.165	0.059	1.7821e-05	CDK6
2.76712e-05	0.245287	0.503	0.332	0.518503	YTHDC1
1.43424e-36	0.245158	0.132	0.004	2.68749e-32	DTL
6.71794e-10	0.245095	0.335	0.163	1.25881e-05	YIPF3
5.5281e-12	0.244921	0.335	0.146	1.03585e-07	VBP1
5.11761e-21	0.244799	0.168	0.031	9.58939e-17	ZNF101
1.79108e-39	0.244382	0.126	0.001	3.35612e-35	DIAPH3
0.120332	0.244048	0.006	0.001	1	TRBV6-6
1.2367e-07	0.243988	0.533	0.334	0.00231733	TRIM38
0.383442	0.243792	0.042	0.032	1	LYZ
1.21583e-09	0.243693	0.461	0.245	2.27823e-05	PTDSS1
6.87285e-09	0.243607	0.494	0.273	0.000128783	MINOS1
9.72881e-11	0.243594	0.21	0.081	1.82298e-06	GTF2H5
2.43586e-06	0.243501	0.71	0.515	0.0456431	TRA2B
1.7391e-26	0.243463	0.096	0.003	3.25873e-22	KIF23
1.70138e-15	0.243302	0.216	0.065	3.18805e-11	RMND5B
2.28213e-13	0.242691	0.341	0.144	4.27626e-09	DOK3
1.90693e-07	0.242088	0.479	0.278	0.00357321	DNAJA2
1.16681e-13	0.242019	0.269	0.099	2.18636e-09	ZCRB1
1.23875e-15	0.241933	0.314	0.119	2.32117e-11	CHCHD1
7.24727e-12	0.241896	0.302	0.131	1.35799e-07	HSD17B12
5.47683e-18	0.241844	0.192	0.047	1.02625e-13	TMEM107
3.63192e-13	0.241784	0.266	0.101	6.80548e-09	IDH3A
3.22173e-15	0.241575	0.174	0.046	6.03688e-11	DLAT
3.84732e-08	0.241455	0.461	0.263	0.000720912	NDUFA6
0.000462106	0.241386	0.754	0.609	1	HNRNPU
7.08498e-38	0.241112	0.129	0.002	1.32758e-33	DEPDC1B
4.13892e-09	0.241095	0.521	0.291	7.75551e-05	THUMPD3-AS1
3.62371e-15	0.241071	0.141	0.032	6.79011e-11	NCAPD3
8.58943e-11	0.240654	0.314	0.142	1.60949e-06	KBTBD8
2.14257e-12	0.240478	0.192	0.063	4.01475e-08	SLC7A1
2.53277e-13	0.240299	0.216	0.073	4.74591e-09	MRPS23
4.76276e-18	0.240019	0.216	0.058	8.92446e-14	ZNF318
7.50142e-06	0.239841	0.602	0.406	0.140562	ARGLU1
1.091e-09	0.239815	0.35	0.171	2.04432e-05	CHCHD3
1.69404e-11	0.239777	0.431	0.211	3.1743e-07	CCAR1
2.19173e-06	0.239697	0.434	0.265	0.0410687	SERPINB1
9.90439e-12	0.239691	0.29	0.123	1.85588e-07	CTNNBL1
5.20185e-08	0.239681	0.356	0.192	0.000974723	DCP2
7.03815e-11	0.239625	0.243	0.099	1.31881e-06	TTC39C
1.70443e-12	0.239619	0.269	0.107	3.19375e-08	SLC25A1
3.1038e-17	0.239467	0.254	0.08	5.8159e-13	MRPS31
1.21278e-22	0.239428	0.099	0.006	2.2725e-18	SLC43A1
2.15822e-06	0.239258	0.518	0.329	0.0404408	SSBP1
1.21123e-12	0.239229	0.198	0.066	2.2696e-08	GRAMD1A
4.99071e-07	0.239104	0.299	0.16	0.00935159	JPX
1.36637e-09	0.239083	0.365	0.183	2.56031e-05	RER1
4.2237e-12	0.239049	0.174	0.055	7.91438e-08	PPP1R8
1.28378e-08	0.23898	0.29	0.138	0.000240555	AKR1B1
1.11326e-30	0.238603	0.102	0.001	2.08603e-26	DLGAP5
9.37451e-06	0.238401	0.964	0.968	0.17566	RPLP0
0.0146911	0.2382	0.066	0.036	1	PDCD1
3.35459e-16	0.238109	0.15	0.033	6.28584e-12	COQ5
7.74197e-15	0.238039	0.138	0.031	1.45069e-10	ALDH5A1
9.60697e-20	0.23796	0.129	0.019	1.80015e-15	LINC02576
9.31085e-35	0.23769	0.111	0.001	1.74467e-30	E2F8
7.87729e-08	0.237652	0.569	0.344	0.00147605	EIF3I
1.69984e-11	0.237644	0.296	0.128	3.18515e-07	MAP4K2
2.01544e-31	0.237307	0.138	0.009	3.77653e-27	AC022167.3
6.72967e-26	0.23675	0.201	0.035	1.26101e-21	ZNF414
3.86708e-19	0.236665	0.144	0.025	7.24614e-15	MFHAS1
2.16433e-05	0.236515	0.53	0.353	0.405552	ATF4
9.10936e-11	0.236456	0.207	0.078	1.70691e-06	DRG2
3.65424e-05	0.236444	0.65	0.48	0.684731	RELB
2.61006e-11	0.236374	0.18	0.061	4.89074e-07	HSPBP1
5.82011e-11	0.23632	0.395	0.191	1.09057e-06	RPAIN
1.91266e-05	0.23596	0.689	0.536	0.358394	SELENOH
1.48156e-16	0.235836	0.284	0.097	2.77615e-12	NOA1
2.43294e-20	0.235821	0.123	0.016	4.55885e-16	TXNDC5
1.58226e-05	0.235747	0.413	0.259	0.296484	PRMT1
3.08276e-10	0.23568	0.419	0.212	5.77648e-06	CNOT7
6.03904e-11	0.235406	0.359	0.172	1.1316e-06	SREK1
1.07647e-07	0.235379	0.449	0.268	0.00201709	H2AFX
4.74313e-06	0.235346	0.605	0.394	0.0888767	PSMB10
8.91342e-14	0.235288	0.132	0.031	1.6702e-09	UNG
2.38171e-13	0.235175	0.168	0.048	4.46286e-09	EXOSC4
2.49782e-11	0.235059	0.335	0.149	4.68041e-07	ZNF106
2.83468e-14	0.234812	0.222	0.073	5.31162e-10	BABAM1
1.16665e-16	0.234788	0.174	0.042	2.18607e-12	USP18
4.42647e-09	0.234658	0.362	0.186	8.29433e-05	SRP72
2.02917e-10	0.234534	0.362	0.176	3.80226e-06	RUBCN
1.41639e-09	0.234315	0.243	0.106	2.65404e-05	HDLBP
6.32395e-10	0.234249	0.395	0.199	1.18498e-05	STAG2
1.71191e-32	0.234243	0.108	0.001	3.20777e-28	CKAP2L
0.052075	0.234201	0.123	0.086	1	SKAP1
1.37214e-08	0.233932	0.24	0.109	0.000257111	BRI3
6.23762e-15	0.233884	0.195	0.057	1.1688e-10	RUVBL1
0.609657	0.233829	0.012	0.016	1	SCGB2A2
1.17241e-20	0.233772	0.201	0.045	2.19687e-16	FAM241A
4.6302e-19	0.23338	0.201	0.049	8.67608e-15	PUDP
3.24146e-06	0.233327	0.099	0.037	0.0607386	HIVEP3
2.18934e-20	0.233276	0.246	0.066	4.10239e-16	PPP5C
2.83534e-08	0.233157	0.111	0.035	0.000531286	KNTC1
6.89697e-08	0.23282	0.123	0.043	0.00129235	DGKZ
1.19746e-08	0.232726	0.266	0.126	0.000224379	ANKRD17
2.14647e-08	0.232552	0.449	0.251	0.000402205	SF3B4
5.39969e-20	0.232395	0.18	0.037	1.01179e-15	MAGED1
7.40737e-12	0.232235	0.243	0.093	1.38799e-07	MED8
8.83606e-21	0.232131	0.29	0.085	1.6557e-16	POLDIP2
2.30353e-20	0.232053	0.254	0.071	4.31635e-16	GMPS
1.77285e-07	0.231997	0.596	0.369	0.00332196	UBXN4
1.90175e-33	0.231789	0.111	0.001	3.56349e-29	ASAP3
5.98691e-25	0.231753	0.15	0.019	1.12183e-20	CIP2A
2.15848e-12	0.231535	0.24	0.09	4.04455e-08	CEP135
9.2341e-15	0.231403	0.135	0.029	1.73029e-10	NTHL1
9.12299e-16	0.231343	0.12	0.022	1.70947e-11	ARL3
3.73775e-10	0.231269	0.275	0.122	7.0038e-06	ME2
7.25678e-12	0.231243	0.362	0.165	1.35978e-07	BAZ1B
5.40684e-21	0.230808	0.222	0.053	1.01313e-16	NDUFA7
2.07331e-10	0.230662	0.269	0.119	3.88496e-06	UBE2H
1.47042e-11	0.230659	0.287	0.121	2.75527e-07	SCNM1
1.4155e-11	0.230567	0.171	0.056	2.65236e-07	NME1
1.64037e-06	0.230554	0.686	0.473	0.0307372	AHSA1
1.32412e-15	0.230539	0.234	0.076	2.48114e-11	RPUSD3
3.61873e-18	0.230502	0.153	0.03	6.78078e-14	PDXP
0.192581	0.230472	0.009	0.004	1	TRBV9
3.48432e-13	0.230324	0.266	0.101	6.52891e-09	ITGAL
2.73177e-11	0.230235	0.266	0.111	5.11879e-07	RSRC1
2.9822e-10	0.229958	0.389	0.194	5.58804e-06	CDC73
4.00052e-05	0.229825	0.213	0.119	0.749617	LASP1
3.55914e-07	0.229764	0.431	0.256	0.00666912	NGRN
4.30666e-09	0.2297	0.461	0.252	8.06981e-05	HADHA
1.2641e-07	0.229495	0.548	0.329	0.00236868	GHITM
3.518e-11	0.229377	0.296	0.128	6.59203e-07	COMMD1
8.62502e-15	0.229374	0.302	0.113	1.61616e-10	DCUN1D5
0.000128784	0.229357	0.746	0.585	1	PRDX1
8.03773e-16	0.229182	0.329	0.124	1.50611e-11	SUCLG1
3.9284e-14	0.229172	0.249	0.086	7.36103e-10	ATG4B
1.30212e-09	0.229088	0.174	0.065	2.43992e-05	IKBKE
3.05317e-32	0.228937	0.111	0.002	5.72103e-28	ASB13
7.97764e-41	0.22878	0.126	0	1.49485e-36	DEPDC1
0.272986	0.228722	0.003	0.001	1	PAPSS2
1.27171e-15	0.228694	0.237	0.076	2.38292e-11	FAM207A
5.81067e-16	0.228578	0.269	0.091	1.0888e-11	MCRS1
2.57917e-09	0.228518	0.323	0.157	4.83285e-05	POLE3
5.53202e-16	0.228502	0.105	0.016	1.03659e-11	LHFPL2
3.20324e-05	0.228463	0.491	0.317	0.600223	FKBP8
3.30676e-20	0.228342	0.111	0.012	6.19621e-16	HES6
1.3935e-05	0.228003	0.65	0.441	0.261114	PAPOLA
3.19449e-05	0.227652	0.835	0.728	0.598584	RPL36AL
1.12788e-11	0.227556	0.311	0.134	2.11342e-07	CYB5B
3.05168e-25	0.227415	0.102	0.005	5.71823e-21	ASRGL1
1.26621e-09	0.227394	0.213	0.087	2.37262e-05	FGFR1OP
3.51007e-05	0.227394	0.647	0.468	0.657716	EIF2S3
9.17677e-18	0.227358	0.165	0.036	1.71954e-13	MCCC1
1.74152e-10	0.22729	0.317	0.143	3.26326e-06	LSM1
3.96668e-15	0.22722	0.15	0.035	7.43276e-11	HMGCL
4.80222e-09	0.227194	0.26	0.118	8.99841e-05	YY1AP1
0.000583554	0.227129	0.772	0.669	1	TPM3
6.93251e-12	0.227121	0.32	0.137	1.29901e-07	TIMM23
2.00765e-17	0.226897	0.281	0.092	3.76194e-13	UIMC1
4.72565e-12	0.226682	0.314	0.132	8.85493e-08	CS
1.66929e-09	0.226548	0.356	0.18	3.12791e-05	PELI1
1.15952e-14	0.226522	0.117	0.022	2.1727e-10	DNASE1
1.82989e-08	0.226504	0.482	0.273	0.000342884	SNRPB2
3.55509e-27	0.226254	0.087	0.001	6.66153e-23	ABCA6
7.96232e-16	0.226232	0.228	0.071	1.49198e-11	ECI1
1.17133e-35	0.225822	0.114	0.001	2.19484e-31	SKA1
1.37196e-11	0.225769	0.407	0.191	2.57077e-07	SNX1
1.17508e-14	0.225604	0.314	0.121	2.20186e-10	MRPS12
5.09407e-15	0.225542	0.38	0.155	9.54528e-11	PDCD2
8.20339e-13	0.225487	0.278	0.109	1.53715e-08	PEX16
2.91248e-06	0.225361	0.428	0.26	0.0545741	RAB14
1.57419e-06	0.225304	0.563	0.364	0.0294971	NOL7
1.42222e-15	0.225276	0.24	0.076	2.66495e-11	LRRK1
5.9192e-11	0.225241	0.18	0.062	1.10914e-06	XRCC1
1.35609e-07	0.225148	0.527	0.316	0.00254104	SLTM
7.44493e-21	0.22512	0.228	0.056	1.39503e-16	COPRS
2.26421e-18	0.224917	0.165	0.035	4.24269e-14	TRIB2
6.07963e-15	0.224705	0.275	0.099	1.1392e-10	RMND5A
2.84688e-09	0.224442	0.159	0.058	5.33448e-05	HIGD1A
1.35342e-16	0.22438	0.317	0.114	2.53603e-12	FAM192A
3.343e-10	0.224309	0.377	0.185	6.26411e-06	COPS9
9.80435e-15	0.223757	0.177	0.049	1.83714e-10	HACD2
2.69798e-12	0.223635	0.344	0.153	5.05547e-08	CMC2
4.87282e-35	0.223528	0.12	0.002	9.13069e-31	MCM10
4.91812e-17	0.223272	0.168	0.039	9.21557e-13	SLC15A4
1.05396e-06	0.223169	0.407	0.23	0.0197491	STUB1
5.90416e-17	0.223098	0.135	0.025	1.10632e-12	CHEK2
3.28771e-14	0.222838	0.266	0.097	6.16051e-10	ACSF3
4.3555e-08	0.222831	0.545	0.324	0.000816133	FAM96B
1.97396e-10	0.222602	0.072	0.012	3.6988e-06	HIST2H2AA3
0.103172	0.22252	0.021	0.01	1	FP236383.2
1.50011e-14	0.222288	0.311	0.119	2.81091e-10	PSMD3
5.93047e-13	0.222184	0.231	0.082	1.11125e-08	MRPS27
2.25857e-16	0.222156	0.195	0.053	4.2321e-12	ACTL6A
7.13005e-12	0.22201	0.138	0.038	1.33603e-07	GEN1
1.45063e-11	0.22164	0.207	0.075	2.71819e-07	TOP2B
1.15813e-10	0.221265	0.287	0.126	2.1701e-06	DIRC2
5.85383e-11	0.221246	0.314	0.142	1.09689e-06	STXBP2
4.24059e-23	0.22119	0.138	0.017	7.94602e-19	RACGAP1
5.0598e-10	0.221162	0.219	0.087	9.48105e-06	ODF2
4.10125e-31	0.221144	0.111	0.003	7.68492e-27	SLC1A1
4.44609e-18	0.220978	0.216	0.058	8.33107e-14	TEX30
1.35985e-15	0.220836	0.204	0.06	2.54809e-11	TESC
4.48946e-14	0.220571	0.323	0.129	8.41234e-10	GNB1
4.09506e-10	0.220295	0.18	0.065	7.67332e-06	ZNF720
1.17536e-16	0.220086	0.234	0.07	2.2024e-12	LYRM4
0.000115894	0.219994	0.521	0.354	1	HNRNPH3
6.14499e-08	0.219957	0.344	0.178	0.00115145	SRA1
2.29328e-09	0.219831	0.201	0.082	4.29715e-05	RBM12
1.27025e-17	0.219789	0.159	0.034	2.3802e-13	CCDC102A
3.12169e-10	0.219456	0.35	0.167	5.84943e-06	MPG
1.27364e-08	0.219366	0.506	0.293	0.000238654	BAX
3.81398e-38	0.21935	0.126	0.001	7.14663e-34	FOXM1
1.56677e-06	0.219313	0.32	0.178	0.0293581	MICU2
0.0015452	0.219256	0.021	0.004	1	TRAV19
9.50994e-14	0.219217	0.317	0.127	1.78197e-09	IDH3G
2.87525e-12	0.219158	0.293	0.121	5.38764e-08	GTF2F2
8.20341e-07	0.219096	0.542	0.335	0.0153716	BLNK
3.41428e-08	0.219001	0.281	0.139	0.000639768	ARHGEF7
4.6765e-10	0.218949	0.491	0.258	8.76283e-06	TXNL1
7.13545e-35	0.218775	0.123	0.003	1.33704e-30	CHAF1B
1.93786e-29	0.218769	0.102	0.002	3.63115e-25	NEIL3
2.06269e-09	0.218697	0.308	0.146	3.86507e-05	E2F4
2.46339e-09	0.218624	0.195	0.078	4.61591e-05	CNOT3
9.67716e-06	0.218426	0.111	0.045	0.181331	KEAP1
2.04784e-05	0.218422	0.281	0.158	0.383725	IFI27L2
3.09583e-10	0.218367	0.275	0.122	5.80096e-06	CCDC124
1.47845e-09	0.218167	0.141	0.047	2.77032e-05	KIF3A
3.346e-06	0.218143	0.111	0.044	0.0626974	TATDN2
3.36481e-14	0.218128	0.234	0.078	6.30499e-10	DDX41
2.51283e-17	0.217964	0.201	0.053	4.70854e-13	PTPMT1
1.14526e-14	0.217891	0.284	0.104	2.14598e-10	TIMM10
4.32692e-10	0.217606	0.287	0.129	8.10779e-06	IMMT
9.04516e-14	0.217504	0.332	0.134	1.69488e-09	CCNC
5.7371e-10	0.217498	0.219	0.088	1.07502e-05	CAAP1
8.82739e-10	0.21743	0.234	0.099	1.65408e-05	FAM111A
1.86592e-12	0.217295	0.257	0.101	3.49635e-08	PPP6R1
1.04904e-20	0.216949	0.183	0.037	1.96569e-16	MRPL35
2.74238e-22	0.21686	0.198	0.04	5.13868e-18	UQCC3
4.00592e-07	0.216652	0.407	0.232	0.00750629	RNF181
4.04707e-09	0.216651	0.308	0.148	7.58339e-05	LAMTOR2
2.9332e-07	0.216626	0.539	0.324	0.00549622	COX17
5.4534e-10	0.216405	0.302	0.139	1.02186e-05	MRPL38
2.10369e-06	0.216239	0.5	0.3	0.0394189	EIF4A1
3.63515e-07	0.216133	0.174	0.076	0.00681155	NDUFAF6
1.07831e-11	0.216049	0.216	0.079	2.02053e-07	TIMM22
7.82072e-07	0.21599	0.072	0.02	0.0146545	AAK1
2.77209e-12	0.215522	0.162	0.048	5.19434e-08	ARFIP2
1.1678e-16	0.215476	0.183	0.047	2.18822e-12	THOP1
7.06104e-09	0.215174	0.171	0.066	0.00013231	ASF1A
2.47648e-26	0.215039	0.141	0.014	4.64043e-22	FUCA1
1.40203e-11	0.214927	0.123	0.032	2.62712e-07	SCAI
1.90694e-05	0.214794	0.051	0.014	0.357323	HNRNPLL
1.15697e-06	0.214723	0.162	0.073	0.0216794	TNS3
4.14131e-16	0.21463	0.165	0.04	7.75999e-12	SLC25A17
3.22918e-36	0.214166	0.138	0.005	6.05084e-32	OIP5
0.000410711	0.21382	0.416	0.276	1	SPTAN1
5.40163e-06	0.213403	0.476	0.301	0.101216	VAMP8
5.9693e-07	0.213232	0.566	0.34	0.0111853	SYF2
2.4927e-36	0.21318	0.12	0.001	4.67083e-32	POLQ
5.57132e-09	0.21316	0.123	0.04	0.000104395	TESPA1
4.70148e-20	0.212934	0.09	0.006	8.80963e-16	SNX30
4.13279e-15	0.212885	0.234	0.076	7.74402e-11	MRPL46
1.83217e-08	0.212807	0.395	0.212	0.000343312	NDUFV1
9.39795e-13	0.212537	0.317	0.13	1.76099e-08	MRPL21
3.25033e-08	0.212131	0.404	0.22	0.000609046	WAPL
1.03919e-06	0.211635	0.38	0.217	0.0194723	RNF10
1.19096e-16	0.211629	0.26	0.084	2.23162e-12	ZNF580
0.0792282	0.211361	0.269	0.216	1	AKNA
7.19945e-18	0.21119	0.141	0.026	1.34903e-13	FBXO4
2.27413e-16	0.211083	0.213	0.06	4.26126e-12	TAF1B
1.02457e-11	0.210768	0.353	0.158	1.91984e-07	PRELID3B
3.90563e-10	0.210734	0.374	0.185	7.31836e-06	BRD7
7.18271e-25	0.210625	0.18	0.029	1.3459e-20	TCTEX1D2
1.85773e-05	0.210491	0.174	0.087	0.348102	KCNAB2
0.000118145	0.210264	0.365	0.232	1	EFHD2
5.04071e-10	0.21025	0.251	0.106	9.44528e-06	MRPL55
0.00233808	0.209357	0.278	0.188	1	PLIN2
3.0658e-12	0.20932	0.416	0.194	5.7447e-08	YY1
2.98446e-16	0.209207	0.219	0.064	5.59229e-12	CARS
1.13351e-07	0.208988	0.476	0.275	0.00212398	NDUFA13
1.09173e-06	0.208835	0.38	0.217	0.0204569	FIP1L1
0.000178415	0.208603	0.027	0.005	1	DNAJC3-DT
0.00111018	0.208505	0.518	0.379	1	ILF2
1.17866e-18	0.208349	0.29	0.091	2.20858e-14	DMAC1
0.428499	0.208349	0.051	0.064	1	SYTL3
1.93719e-06	0.20825	0.243	0.128	0.0362991	ATP8A1
9.25133e-12	0.208205	0.254	0.101	1.73351e-07	NUPL2
2.15402e-13	0.208066	0.293	0.114	4.0362e-09	ZFAND2B
9.70263e-13	0.207978	0.156	0.044	1.81808e-08	RNF8
7.84106e-09	0.207952	0.225	0.098	0.000146926	TPP2
2.47189e-16	0.207828	0.225	0.066	4.63182e-12	MRPL39
1.33762e-09	0.2078	0.084	0.019	2.50644e-05	AC090152.1
0.000291013	0.207703	0.398	0.262	1	POLR2A
8.86502e-10	0.20767	0.231	0.097	1.66113e-05	ENTPD4
3.84613e-11	0.207594	0.383	0.181	7.20688e-07	COPZ1
1.01421e-10	0.207541	0.198	0.074	1.90042e-06	LARP1
4.30083e-11	0.207401	0.302	0.132	8.05889e-07	IDH3B
9.54637e-07	0.207391	0.557	0.342	0.017888	RAD23A
3.48329e-10	0.207379	0.243	0.102	6.527e-06	EPS15L1
1.52457e-21	0.207279	0.126	0.015	2.85674e-17	SPDL1
5.07962e-11	0.207262	0.114	0.029	9.5182e-07	CCDC28B
9.29881e-31	0.207123	0.144	0.011	1.74241e-26	TCF19
3.00301e-08	0.207093	0.302	0.151	0.000562704	PRRC2A
1.40061e-08	0.206663	0.15	0.055	0.000262445	PAM16
1.19531e-13	0.20647	0.431	0.194	2.23978e-09	U2AF2
8.4539e-06	0.206327	0.371	0.219	0.158409	ATP5MC1
8.38999e-09	0.205996	0.374	0.194	0.000157212	GTF3C6
3.95017e-12	0.205992	0.425	0.2	7.40182e-08	NDUFB7
1.05046e-15	0.205752	0.138	0.029	1.96836e-11	RHNO1
1.12386e-29	0.205688	0.12	0.006	2.10588e-25	STIL
2.6885e-10	0.205559	0.269	0.117	5.03772e-06	DCTPP1
1.00834e-13	0.205467	0.254	0.092	1.88942e-09	BAG2
0.000115578	0.205437	0.153	0.079	1	CLSTN1
0.0627309	0.205188	0.21	0.158	1	RUNX3
0.000632768	0.205141	0.171	0.099	1	CCSER2
1.26023e-15	0.205099	0.114	0.019	2.36141e-11	GCNT2
1.4732e-09	0.205053	0.177	0.066	2.76049e-05	ZNF143
6.55202e-11	0.2049	0.216	0.083	1.22772e-06	SNRNP35
0.000111764	0.204638	0.74	0.552	1	ARF1
2.3171e-09	0.20452	0.305	0.144	4.34179e-05	NDUFB1
3.28323e-13	0.204479	0.32	0.132	6.15211e-09	NAXE
1.67113e-11	0.204357	0.329	0.146	3.13137e-07	PBRM1
2.22481e-10	0.204327	0.257	0.109	4.16885e-06	ECHS1
2.71606e-10	0.204242	0.144	0.046	5.08935e-06	RPUSD1
0.539887	0.203994	0.003	0.001	1	TRBV10-2
0.00356927	0.203896	0.844	0.75	1	NCL
0.00208319	0.20387	0.692	0.571	1	RPS17
1.48699e-12	0.203826	0.299	0.123	2.78632e-08	DDA1
3.57163e-34	0.203648	0.105	0	6.69251e-30	RAD54L
4.33718e-12	0.203551	0.249	0.094	8.127e-08	PRPF19
2.31066e-09	0.203548	0.35	0.17	4.32971e-05	DENR
5.37332e-11	0.203543	0.299	0.13	1.00685e-06	ABHD3
7.8377e-06	0.203508	0.602	0.422	0.146863	RNPS1
4.96811e-09	0.203178	0.353	0.176	9.30924e-05	NDUFA10
4.78395e-10	0.202891	0.234	0.096	8.96417e-06	CTDSP2
1.17272e-07	0.202858	0.138	0.053	0.00219744	GLCCI1
1.4434e-23	0.202851	0.108	0.008	2.70464e-19	AC012236.1
2.07218e-08	0.202716	0.29	0.142	0.000388284	MIOS
2.70231e-15	0.202655	0.18	0.048	5.06358e-11	NCAPH2
3.12803e-06	0.202649	0.257	0.138	0.058613	NEDD9
4.61224e-12	0.202594	0.162	0.049	8.64241e-08	KLHL20
2.18447e-14	0.202508	0.213	0.068	4.09325e-10	GTPBP8
7.90928e-17	0.202298	0.132	0.024	1.48204e-12	ZNF346
0.00022839	0.202245	0.198	0.112	1	DDHD1
5.72562e-10	0.202104	0.395	0.201	1.07287e-05	KMT2A
6.45207e-13	0.202093	0.266	0.101	1.20899e-08	RNASEH1
9.09874e-14	0.202007	0.216	0.071	1.70492e-09	MRPL36
7.40522e-21	0.201847	0.096	0.007	1.38759e-16	SGCE
2.56094e-07	0.201839	0.341	0.186	0.00479868	OAS1
2.40065e-24	0.201828	0.102	0.006	4.49834e-20	PDGFD
1.75081e-18	0.20171	0.222	0.06	3.28068e-14	ANKRD39
0.00390248	0.201609	0.497	0.365	1	PRKAR1A
1.37463e-20	0.201597	0.126	0.017	2.57579e-16	GNGT2
7.56479e-19	0.201531	0.171	0.036	1.41749e-14	IMMP1L
1.57787e-30	0.201201	0.129	0.007	2.95661e-26	STAC3
7.68686e-12	0.201056	0.254	0.099	1.44036e-07	CUEDC2
0.0570015	0.200896	0.009	0.002	1	TRAV38-2DV8
5.6089e-17	0.200786	0.135	0.025	1.051e-12	ATAD5
6.49321e-05	0.20051	0.65	0.462	1	ATP5F1D
2.22397e-09	0.200386	0.219	0.091	4.16728e-05	MTA2
4.50675e-14	0.200067	0.192	0.058	8.44474e-10	MYCBP
3.91739e-08	0.199973	0.192	0.082	0.000734041	SUPT7L
4.79201e-05	0.199863	0.587	0.417	0.897926	CCT6A
1.18892e-07	0.199699	0.114	0.039	0.0022278	LST1
4.9315e-16	0.199668	0.156	0.036	9.24065e-12	NET1
1.56494e-11	0.199614	0.225	0.085	2.93239e-07	RNF34
0.0272292	0.199422	0.024	0.009	1	HAVCR2
0.000140106	0.199403	0.626	0.437	1	UQCR11
6.58135e-06	0.199349	0.18	0.088	0.123321	ZBTB44
3.82061e-09	0.199135	0.404	0.208	7.15906e-05	CHMP4B
0.958734	0.199067	0.027	0.027	1	C1QB
6.68367e-33	0.198977	0.117	0.003	1.25239e-28	KIF15
2.3245e-34	0.198918	0.114	0.001	4.35565e-30	PBK
5.18151e-13	0.198731	0.284	0.111	9.70912e-09	MRPS10
1.44539e-06	0.198667	0.323	0.179	0.0270837	SEMA4D
0.052182	0.198626	0.039	0.021	1	PRDM1
1.94286e-10	0.198579	0.15	0.048	3.64053e-06	MRS2
0.000174781	0.198169	0.027	0.005	1	LINC00861
0.0270438	0.198114	0.425	0.316	1	SMG1
2.67972e-08	0.198078	0.26	0.123	0.000502126	NADK
2.40917e-18	0.19788	0.087	0.007	4.51429e-14	APBB2
3.39554e-20	0.197832	0.096	0.008	6.36257e-16	PVRIG
6.11959e-14	0.197545	0.177	0.05	1.14669e-09	CASP2
1.12149e-29	0.197489	0.099	0.001	2.10144e-25	SLCO3A1
5.38373e-06	0.19743	0.06	0.017	0.10088	LINC00649
1.44227e-05	0.197385	0.62	0.412	0.270252	SRSF11
2.68078e-09	0.197106	0.302	0.143	5.02325e-05	MMP24OS
4.6116e-16	0.196937	0.186	0.049	8.64121e-12	MVD
1.99097e-08	0.196916	0.341	0.177	0.000373068	USP34
4.49675e-10	0.196638	0.29	0.129	8.42602e-06	FAF1
0.149376	0.196516	0.039	0.024	1	IGKV2D-29
9.23291e-05	0.19636	0.38	0.234	1	IK
4.8129e-22	0.196269	0.132	0.017	9.01841e-18	GLIDR
0.000395901	0.196189	0.117	0.058	1	TPRA1
1.44287e-31	0.196158	0.105	0.001	2.70364e-27	SPC24
5.90405e-07	0.196137	0.219	0.106	0.011063	GRIPAP1
9.91107e-12	0.196136	0.099	0.021	1.85714e-07	PRDM15
4.03766e-07	0.196065	0.269	0.137	0.00756578	MEF2D
1.40204e-14	0.195946	0.105	0.018	2.62714e-10	SPN
6.26892e-14	0.195882	0.207	0.066	1.17467e-09	YKT6
9.93532e-06	0.195664	0.314	0.178	0.186168	ISCA1
3.62712e-07	0.195608	0.482	0.283	0.0067965	KIF5B
5.81383e-11	0.195428	0.449	0.223	1.0894e-06	DNAJC7
0.00537762	0.195409	0.099	0.055	1	TRAPPC9
1.04622e-10	0.195327	0.12	0.032	1.96041e-06	ALDH2
1.49234e-06	0.195304	0.44	0.263	0.0279635	PHIP
0.0244692	0.195224	0.138	0.092	1	RNF38
1.42241e-27	0.195034	0.096	0.002	2.6653e-23	KCNN3
1.02891e-09	0.194959	0.329	0.158	1.92797e-05	STARD7
3.85165e-16	0.194957	0.138	0.028	7.21721e-12	CTNNBIP1
2.781e-08	0.194912	0.15	0.057	0.000521104	GTF2H3
5.99674e-05	0.194888	0.359	0.221	1	RAB10
2.27867e-11	0.194847	0.15	0.045	4.26977e-07	TSC1
9.62526e-24	0.194745	0.114	0.009	1.80358e-19	ECT2
0.00216156	0.194332	0.683	0.534	1	TAF1D
2.19e-09	0.194291	0.234	0.099	4.10362e-05	NSUN5
3.62452e-10	0.194192	0.162	0.056	6.79163e-06	YEATS2
2.04227e-07	0.193913	0.123	0.045	0.0038268	FGR
3.57972e-20	0.193724	0.111	0.012	6.70768e-16	CENPP
0.00424194	0.193607	0.231	0.156	1	IL10RA
0.000319372	0.193564	0.024	0.004	1	CRTAM
5.3626e-12	0.193189	0.108	0.024	1.00484e-07	REEP4
4.28719e-18	0.192839	0.132	0.022	8.03334e-14	TSC22D1
0.00104307	0.192697	0.796	0.699	1	HINT1
0.0793702	0.192639	0.024	0.012	1	DUSP16
5.87267e-08	0.192513	0.452	0.258	0.00110042	SYNRG
0.000401636	0.192465	0.722	0.613	1	BRD2
2.16482e-06	0.192453	0.326	0.185	0.0405645	NSD1
1.01133e-10	0.192307	0.344	0.161	1.89503e-06	MRPS18A
1.2636e-10	0.1921	0.398	0.194	2.36774e-06	PPP6C
3.98171e-06	0.192025	0.377	0.222	0.0746093	NOP56
0.000270236	0.191926	0.728	0.573	1	SNU13
3.29268e-11	0.191863	0.198	0.071	6.16983e-07	PCBD1
0.000542973	0.191695	0.186	0.108	1	AHCTF1
2.08251e-09	0.19167	0.201	0.081	3.90221e-05	SUGP2
0.0224518	0.191654	0.656	0.54	1	ATP6V1G1
2.07147e-07	0.19153	0.407	0.229	0.00388153	DDX46
7.27658e-06	0.191502	0.135	0.059	0.136349	KLHDC4
3.24286e-13	0.1915	0.371	0.158	6.07647e-09	PSMD12
1.17226e-07	0.191477	0.41	0.228	0.00219659	ATP5ME
6.60519e-10	0.191356	0.225	0.092	1.23768e-05	DCTN6
1.54817e-07	0.191195	0.216	0.1	0.00290097	POLR1E
2.51753e-12	0.191168	0.171	0.053	4.71735e-08	UBE2R2
1.33017e-07	0.190841	0.141	0.055	0.00249247	PIP4K2A
1.10255e-07	0.190767	0.476	0.285	0.00206595	NSMCE3
1.37244e-13	0.190641	0.21	0.068	2.57167e-09	PAICS
1.36891e-09	0.190583	0.344	0.168	2.56507e-05	DNAJB11
3.44733e-09	0.190546	0.24	0.105	6.4596e-05	SQLE
1.83547e-11	0.190534	0.275	0.114	3.43931e-07	ADH5
4.85555e-15	0.190284	0.171	0.045	9.09833e-11	NIT1
1.88743e-29	0.190267	0.09	0	3.53667e-25	LINC01991
0.0292592	0.190264	0.638	0.527	1	PSME2
5.23275e-14	0.190237	0.174	0.049	9.80512e-10	LRWD1
4.7127e-10	0.190221	0.374	0.188	8.83066e-06	PDCD7
2.28452e-07	0.190217	0.246	0.12	0.00428074	CAPN1
1.96154e-09	0.19018	0.102	0.027	3.67553e-05	CBX4
3.3739e-07	0.190163	0.171	0.075	0.00632202	TCOF1
8.93979e-15	0.189838	0.21	0.064	1.67514e-10	DFFA
2.92446e-10	0.189814	0.228	0.093	5.47985e-06	TXNRD1
8.54486e-10	0.189629	0.266	0.117	1.60114e-05	UTP18
3.50677e-09	0.189472	0.24	0.105	6.57099e-05	HCFC1
0.000804054	0.189455	0.117	0.062	1	SLFN5
1.51568e-12	0.189422	0.237	0.086	2.84008e-08	TAF12
4.71369e-16	0.189364	0.269	0.091	8.8325e-12	APIP
8.52074e-14	0.18935	0.162	0.044	1.59662e-09	ZMAT5
1.61518e-07	0.189316	0.237	0.113	0.00302652	MARS
6.77226e-08	0.189274	0.144	0.055	0.00126899	ATP5PO
1.60908e-11	0.189136	0.12	0.03	3.01509e-07	LRRC61
0.00030542	0.188994	0.269	0.167	1	ADSS
1.01427e-09	0.188939	0.395	0.201	1.90054e-05	BLOC1S2
4.27272e-05	0.188887	0.557	0.382	0.800623	TRA2A
9.56126e-11	0.188871	0.219	0.084	1.79159e-06	CBX1
0.0950275	0.188683	0.099	0.069	1	RAB27A
1.76945e-11	0.18867	0.201	0.071	3.31559e-07	SMG9
1.37861e-17	0.188451	0.06	0.001	2.58324e-13	TRIM55
2.72219e-08	0.188376	0.308	0.156	0.000510085	CCDC117
8.98493e-12	0.188309	0.356	0.16	1.6836e-07	DCTN2
2.57532e-12	0.188228	0.147	0.041	4.82563e-08	SMARCD2
6.66214e-09	0.188132	0.371	0.191	0.000124835	HSF1
6.87844e-09	0.188016	0.072	0.015	0.000128888	SLC41A1
1.18205e-15	0.188	0.102	0.015	2.21492e-11	GCNT1
1.40575e-07	0.187745	0.219	0.101	0.0026341	EXOC5
6.27183e-05	0.18763	0.027	0.004	1	EOMES
4.3248e-05	0.187625	0.533	0.355	0.81038	PRELID1
1.23645e-07	0.187573	0.29	0.148	0.00231685	PSME3
0.000152336	0.187546	0.201	0.115	1	MSL2
0.000608608	0.187503	0.392	0.268	1	ORAI2
0.721321	0.187327	0.015	0.018	1	CTLA4
2.55939e-05	0.187316	0.326	0.191	0.479579	PHB
0.00285576	0.187099	0.772	0.706	1	CD53
7.68279e-08	0.186965	0.344	0.181	0.0014396	MRPL43
0.000160939	0.18696	0.123	0.06	1	INPP5B
1.16773e-09	0.186917	0.249	0.108	2.18809e-05	ZC3H18
1.2316e-06	0.18686	0.204	0.099	0.0230778	SDF2L1
1.06034e-16	0.18674	0.123	0.021	1.98686e-12	MILR1
8.46776e-14	0.186458	0.174	0.05	1.58669e-09	COPS7A
0.000525733	0.186449	0.575	0.404	1	IRF7
4.08526e-12	0.186448	0.108	0.024	7.65496e-08	TM7SF2
9.32619e-06	0.186403	0.587	0.395	0.174754	DDX6
0.00187846	0.186303	0.027	0.007	1	ZNF513
6.69401e-13	0.186268	0.257	0.095	1.25432e-08	APLP2
2.01759e-11	0.186206	0.156	0.047	3.78057e-07	TMEM69
2.79226e-07	0.186192	0.341	0.184	0.00523214	AP3S1
2.67508e-10	0.186099	0.281	0.124	5.01257e-06	USP9X
1.33736e-12	0.186069	0.482	0.234	2.50594e-08	CD72
3.34323e-11	0.186048	0.257	0.104	6.26454e-07	RAB35
0.00028429	0.185913	0.302	0.189	1	PDE7A
3.47073e-09	0.185909	0.222	0.094	6.50346e-05	NSMCE2
1.75657e-12	0.18575	0.35	0.152	3.29146e-08	CD2BP2
1.23492e-05	0.185225	0.281	0.16	0.231399	ZFAND3
3.13263e-15	0.185107	0.24	0.077	5.86993e-11	C8orf76
1.8693e-06	0.184751	0.287	0.154	0.035027	GON4L
6.44134e-14	0.184737	0.231	0.078	1.20698e-09	WDR34
8.17023e-06	0.184678	0.533	0.339	0.153094	RAB11FIP1
0.00303135	0.184497	0.901	0.888	1	PABPC1
3.05966e-05	0.184365	0.392	0.245	0.573318	TMEM248
9.56129e-14	0.18434	0.359	0.151	1.79159e-09	SNRNP40
8.3278e-11	0.184214	0.278	0.119	1.56046e-06	TSN
3.77487e-09	0.184208	0.216	0.091	7.07335e-05	GART
1.10532e-12	0.184191	0.228	0.082	2.07115e-08	BCL7C
4.34162e-16	0.184152	0.18	0.046	8.13533e-12	UBFD1
6.41773e-05	0.183987	0.401	0.253	1	DAPP1
1.37275e-25	0.183831	0.141	0.015	2.57227e-21	RCCD1
[truncated: 16,739 more rows]
