# Supplementary material for: TCL1A+ B cells predict prognosis in triple-negative breast cancer through integrative analysis of single-cell and bulk transcriptomic data
Source: Open Life Sci. 2023 Sep 30;18(1):20220707. doi: 10.1515/biol-2022-0707 (PMC10543705; doi:10.1515/biol-2022-0707)
Supplement: Supplementary Table 2 [file biol-2022-0707-st2.xlsx]

## Sheet: Sheet1
Gene signature of TCL1A+ B cells
TCL1A
IGLV7-43
CD79A
BASP1
IRF8
MS4A1
CD79B
BACH2
LRMP
HMGN2
HIST1H4C
STMN1
COL9A3
NEIL1
MYO1E
POU2AF1
CXCR5
SMIM14
MEF2C
MEF2B
CD22
HMGA1
NCF1
MYBL2
ACTG1
HMGB2
CD83
SWAP70
LYN
CLIC4
RUBCNL
CD19
EAF2
HMGB1
RAB30
TCF4
MARCKSL1
TUBB
PLCG2
UBE2J1
LPP
HMGN1
POLD4
BLK
RGS13
CD40
LAT2
FCRLA
PRPSAP2
AICDA
SEC14L1
IGLL5
HLA-DMA
BIK
TCEA1
HLA-DRA
SPI1
AFF3
TUBA1B
RFTN1
TPD52
UCP2
ELL3
UBE2C
LIMD2
LAPTM5
GGA2
DUT
BCAS4
SPIB
CD37
BCL7A
SYK
HLA-DMB
LY9
AC023590.1
SLC25A5
CENPM
VPREB3
IL4R
MCM7
H2AFV
STX7
RBBP7
SLBP
CD74
POU2F2
PLEKHG1
RCSD1
PEG10
PCLAF
SLC2A5
RAPGEF5
HMCES
EHMT1
SRSF9
TPM4
MKI67
BANK1
TNFRSF13C
HIST1H2AJ
GDI2
TYMS
BLNK
GCSAM
CYB561A3
H2AFZ
ATP5MG
ST6GAL1
ACTR3
CPNE5
BCL2A1
NCOA3
DNMT1
SYPL1
ACTB
BCL11A
HIST1H2AI
RALGPS2
HERPUD1
SUGCT
HIST1H2AL
ANP32B
TMEM123
ACY3
RHOH
MCM5
CORO1A
HLA-DQA1
CD72
ARPC3
HHEX
GPR18
BCL2L11
SNX3
CDCA7
CDKN3
FAM76B
DDX39A
CDK1
LTB
ODC1
HIST1H1E
PTTG1
PAX5
STAP1
SNX2
ISG20
SMARCB1
PRDX6
ANKRD13A
GRHPR
DEF8
RAP1B
MYBL1
DAAM1
SYNGR2
RBBP4
FAM129C
SEL1L3
NUSAP1
GAPDH
TKT
TK1
HLA-DRB1
