# Supplementary material for: TCL1A+ B cells predict prognosis in triple-negative breast cancer through integrative analysis of single-cell and bulk transcriptomic data
Source: Open Life Sci. 2023 Sep 30;18(1):20220707. doi: 10.1515/biol-2022-0707 (PMC10543705; doi:10.1515/biol-2022-0707)
Supplement: Supplementary Table 3 [file biol-2022-0707-st3.xlsx]

## Sheet: result
ID	Description	setSize	enrichmentScore	NES	pvalue	p.adjust	qvalues	rank	leading_edge	core_enrichment
HALLMARK_ALLOGRAFT_REJECTION	HALLMARK_ALLOGRAFT_REJECTION	200	0.792736	2.88334	1e-10	5.82564e-09	5.06613e-09	1798	tags=56%, list=9%, signal=51%	CCL19/CD79A/TRAT1/CD40LG/IFNG/IL12B/CD3E/ITK/PRKCB/CXCR3/LTB/CXCL13/CD3D/CD3G/SIT1/IL2/IL2RG/CRTAM/CXCL9/CD2/FASLG/CD8A/GZMB/ITGAL/CD247/NCR1/ZAP70/CD28/CCL5/CD7/LCK/IL2RB/PTPRC/GZMA/IL18RAP/IL16/PRF1/CD96/HLA-DOA/MAP4K1/HLA-G/CCL13/STAT4/CCR5/FYB1/IL13/CD8B/IL12RB1/HLA-DQA1/CCL22/KLRD1/WAS/CCR2/IL2RA/IRF8/HCLS1/HLA-DOB/LCP2/CD80/CFP/CD74/NCF4/HLA-DMB/IRF4/CCL4/CD4/CCL7/IL7/HLA-DRA/GPR65/TAP1/HLA…
HALLMARK_INTERFERON_GAMMA_RESPONSE	HALLMARK_INTERFERON_GAMMA_RESPONSE	200	0.780445	2.83863	1e-10	5.82564e-09	5.06613e-09	2938	tags=71%, list=15%, signal=61%	BANK1/GPR18/CXCL10/CD38/CXCL9/CD69/CXCL11/ZBP1/CCL5/KLRK1/IL2RB/SLAMF7/GZMA/HLA-G/VCAM1/STAT4/RSAD2/CIITA/IDO1/BATF2/SAMD9L/ITGB7/HLA-DQA1/IFIT3/IL10RA/FGL2/EPSTI1/CD274/IL18BP/IRF8/CMPK2/IFIT2/OASL/IFI44L/LCP2/XAF1/PSMB9/NLRC5/CD74/IRF4/OAS2/IRF1/IFIT1/CCL7/XCL1/IL7/CSF2RB/GBP4/CMKLR1/HLA-DRB1/IFI44/SELP/P2RY14/TAP1/RTP4/C1S/HLA-DMA/UBE2L6/SOCS1/IFI35/CD40/CD86/DDX60/IL15RA/SAMHD1/IFI30/ISG15/FA…
REACTOME_IMMUNOREGULATORY_INTERACTIONS_BETWEEN_A_LYMPHOID_AND_A_NON_LYMPHOID_CELL	REACTOME_IMMUNOREGULATORY_INTERACTIONS_BETWEEN_A_LYMPHOID_AND_A_NON_LYMPHOID_CELL	127	0.818076	2.8057	1e-10	5.82564e-09	5.06613e-09	1981	tags=70%, list=10%, signal=63%	CD19/SELL/CD22/TREML2/LILRA4/CD40LG/NCR3/SH2D1A/SLAMF6/CD3E/CD3D/CD3G/CRTAM/CD8A/ITGAL/CD247/LAIR2/NCR1/KLRK1/KIR3DL2/SLAMF7/KLRC1/KIR3DL1/SIGLEC6/KLRB1/CD96/HLA-G/VCAM1/ICAM3/JAML/SH2D1B/CD1C/HCST/CD226/CD8B/ITGB7/CD1B/CD200R1/KLRD1/KIR2DL3/KIR2DL1/CLEC2D/SIGLEC8/ITGA4/KIR2DL4/LILRB1/TREML1/SIGLEC1/SIGLEC5/LILRB2/KLRG1/SIGLEC10/LILRB4/SIGLEC11/CD1D/CD40/SIGLEC12/CD300LF/HLA-F/C3/LAIR1/B2M/CD300L…
HALLMARK_INTERFERON_ALPHA_RESPONSE	HALLMARK_INTERFERON_ALPHA_RESPONSE	97	0.809981	2.63946	1e-10	5.82564e-09	5.06613e-09	3288	tags=84%, list=17%, signal=70%	SELL/CXCL10/CXCL11/RSAD2/BATF2/SAMD9L/IFIT3/LAMP3/EPSTI1/CMPK2/IFIT2/OASL/IFI44L/PSMB9/CD74/IRF1/IL7/GBP4/IFI44/SAMD9/TAP1/RTP4/C1S/UBE2L6/OAS1/IFI35/DDX60/IFI30/ISG15/PARP14/IFIH1/CCRL2/IRF7/ISG20/B2M/UBA7/USP18/HERC6/LAP3/IFITM1/SP110/IRF9/DHX58/PSMB8/WARS1/PARP12/BST2/TRIM21/IFI27/MX1/HELZ2/CASP1/NMI/PARP9/CSF1/TMEM140/IL15/EIF2AK2/PROCR/PSME2/HLA-C/LPAR6/STAT2/GBP2/TDRD7/TRIM14/TRIM5/IFITM3/L…
KEGG_CYTOKINE_CYTOKINE_RECEPTOR_INTERACTION	KEGG_CYTOKINE_CYTOKINE_RECEPTOR_INTERACTION	260	0.699416	2.60891	1e-10	5.82564e-09	5.06613e-09	2046	tags=45%, list=11%, signal=40%	IL17A/CXCR5/CCR7/CCL19/CCR6/TNFRSF13B/CD40LG/IFNL2/IL21/CCL1/IFNG/IL12B/CXCR3/LTB/CCL21/CXCL13/CXCL10/LTA/IL26/IL2/IL2RG/CXCL9/FASLG/XCR1/CCR4/CD27/IFNB1/CXCL11/IL21R/IFNL3/CCL5/XCL2/IL2RB/IFNL1/IL18RAP/CSF2/TNFRSF13C/TNFSF14/CCL8/CCL13/CXCR6/TNFRSF8/CCL24/CCR5/TNFSF13B/TNFRSF17/CRLF2/IL13/CCL17/IL7R/IL9R/IL3/IL12RB1/IL10RA/CCL22/CCR8/CCR2/IL2RA/IL23R/CSF3/CCR9/TNFRSF9/TNFSF8/CCL18/CXCL5/CCL4/CCL…
KEGG_NATURAL_KILLER_CELL_MEDIATED_CYTOTOXICITY	KEGG_NATURAL_KILLER_CELL_MEDIATED_CYTOTOXICITY	130	0.739009	2.55532	1e-10	5.82564e-09	5.06613e-09	1894	tags=42%, list=10%, signal=38%	NCR3/SH2D1A/IFNG/PRKCB/KLRC3/FASLG/CD48/GZMB/ITGAL/CD247/IFNB1/NCR1/ZAP70/KLRK1/LCK/KIR3DL2/KLRC1/KIR3DL1/KLRC2/CSF2/PRF1/HLA-G/CD244/SH2D1B/RAC2/HCST/KLRD1/KIR2DL3/PIK3CG/KIR2DL1/KIR2DL4/LCP2/LAT/VAV1/PIK3R5/PIK3CD/PTK2B/NFATC2/FAS/NCR2/CHP2/FCGR3A/TYROBP/ITGB2/HLA-B/FCER1G/PTPN6/HLA-E/HLA-A/IFNA4/FYN/SYK/ICAM2/RAET1L
PID_IL12_2PATHWAY	PID_IL12_2PATHWAY	62	0.834697	2.54744	1e-10	5.82564e-09	5.06613e-09	2220	tags=60%, list=11%, signal=53%	IFNG/IL12B/CD3E/CD3D/CD3G/IL2/IL2RG/FASLG/CD8A/TBX21/GZMB/CD247/EOMES/LCK/IL2RB/GZMA/IL18RAP/STAT4/CCR5/CD8B/IL12RB1/IL2RA/CCL4/CD4/HLA-DRA/SOCS1/B2M/IL18/STAT1/CCL3/IL18R1/HLA-A/NFKB2/IL4/RELB/JAK2/NFKB1
KEGG_HEMATOPOIETIC_CELL_LINEAGE	KEGG_HEMATOPOIETIC_CELL_LINEAGE	84	0.778902	2.52585	1e-10	5.82564e-09	5.06613e-09	2000	tags=57%, list=10%, signal=51%	FCER2/MS4A1/CR2/CD19/CD22/CD3E/CD5/CD3D/CD38/CD3G/CD2/CD8A/GP1BA/CD37/CD7/CSF2/CR1/DNTT/CD1C/HLA-DRB5/IL7R/CD8B/IL9R/IL3/GP5/CD1B/IL2RA/CSF3/CD1E/ITGA4/CD4/IL7/HLA-DRA/IL5RA/HLA-DRB1/CD1D/FLT3LG/FCGR1A/CSF2RA/CD33/IL3RA/IL1R2/CSF1R/CSF1/IL4/CSF3R/CD1A/ITGAM
KEGG_CHEMOKINE_SIGNALING_PATHWAY	KEGG_CHEMOKINE_SIGNALING_PATHWAY	186	0.696687	2.5235	1e-10	5.82564e-09	5.06613e-09	1512	tags=34%, list=8%, signal=32%	CXCR5/CCR7/CCL19/CCR6/CCL1/ITK/PRKCB/CXCR3/CCL21/CXCL13/RASGRP2/CXCL10/CXCL9/XCR1/CCR4/CXCL11/CCL5/XCL2/CCL8/CCL13/CXCR6/CCL24/CCR5/RAC2/JAK3/CCL17/CCL22/CCR8/WAS/GNG8/PIK3CG/CCR2/CCR9/DOCK2/NCF1/CCL18/CXCL5/CCL4/GNGT2/VAV1/CCL7/XCL1/CCL25/PLCB2/CCL20/PIK3R5/PIK3CD/CCL15/CCL11/CCR1/PTK2B/CCL23/GNG2/CCL4L2/CCL2/STAT1/CCL3/CXCR1/GNG4/FGR/CCL14/CXCR2/HCK
REACTOME_ADAPTIVE_IMMUNE_SYSTEM	REACTOME_ADAPTIVE_IMMUNE_SYSTEM	750	0.61533	2.51676	1e-10	5.82564e-09	5.06613e-09	2385	tags=28%, list=12%, signal=26%	BLK/CD19/SELL/CD22/TREML2/CD79A/BTLA/LILRA4/TRAT1/CD40LG/NCR3/SH2D1A/SLAMF6/CD3E/ITK/PRKCB/RASGRP2/CD3D/CD3G/CRTAM/LAG3/PDCD1/CD8A/CD79B/ITGAL/CD247/LAIR2/ICOS/CARD11/NCR1/ZAP70/CD28/KLRK1/LCK/PTPRC/KIR3DL2/SLAMF7/KLRC1/KIR3DL1/HLA-DQA2/SIGLEC6/KLRB1/CD96/HLA-DOA/HLA-G/VCAM1/ICAM3/CTLA4/JAML/SH2D1B/FYB1/CD1C/HCST/HLA-DQB2/HLA-DRB5/CD226/CD8B/GRAP2/ITGB7/CD1B/CD200R1/HLA-DQA1/KLRD1/WAS/KIR2DL3/KIR…
REACTOME_TCR_SIGNALING	REACTOME_TCR_SIGNALING	117	0.741106	2.49304	1e-10	5.82564e-09	5.06613e-09	1625	tags=30%, list=8%, signal=28%	TRAT1/CD3E/ITK/CD3D/CD3G/CD247/CARD11/ZAP70/LCK/PTPRC/HLA-DQA2/FYB1/HLA-DQB2/HLA-DRB5/GRAP2/HLA-DQA1/WAS/HLA-DQB1/LCP2/PSMB9/HLA-DPB1/LAT/HLA-DPA1/CD4/HLA-DRA/INPP5D/HLA-DRB1/PTPN22/PRKCQ/PSMB10/PSMA8/PSMB11/PSMB8/CD101/PAG1
KEGG_GRAFT_VERSUS_HOST_DISEASE	KEGG_GRAFT_VERSUS_HOST_DISEASE	37	0.89346	2.48976	1e-10	5.82564e-09	5.06613e-09	1446	tags=86%, list=7%, signal=80%	IFNG/IL2/FASLG/GZMB/CD28/KIR3DL2/KLRC1/KIR3DL1/HLA-DQA2/PRF1/HLA-DOA/HLA-G/HLA-DRB5/HLA-DQA1/KLRD1/KIR2DL3/KIR2DL1/HLA-DOB/HLA-DQB1/HLA-DPB1/CD80/HLA-DMB/HLA-DPA1/HLA-DRA/HLA-DRB1/HLA-DMA/CD86/HLA-F/FAS/HLA-B/HLA-E/HLA-A
KEGG_ANTIGEN_PROCESSING_AND_PRESENTATION	KEGG_ANTIGEN_PROCESSING_AND_PRESENTATION	79	0.77122	2.48338	1e-10	5.82564e-09	5.06613e-09	1525	tags=51%, list=8%, signal=47%	KLRC3/LTA/CD8A/KIR3DL2/KLRC1/KIR3DL1/KLRC2/HLA-DQA2/KLRC4/HLA-DOA/HLA-G/CIITA/HLA-DRB5/CD8B/HLA-DQA1/KLRD1/KIR2DL3/KIR2DL1/KIR2DL4/HLA-DOB/HLA-DQB1/HLA-DPB1/CD74/HLA-DMB/HLA-DPA1/CD4/HLA-DRA/HLA-DRB1/TAP1/HLA-DMA/HLA-F/IFI30/CTSS/B2M/HLA-B/HLA-E/HLA-A/KIR3DL3/IFNA4/TAP2
KEGG_INTESTINAL_IMMUNE_NETWORK_FOR_IGA_PRODUCTION	KEGG_INTESTINAL_IMMUNE_NETWORK_FOR_IGA_PRODUCTION	45	0.864309	2.47316	1e-10	5.82564e-09	5.06613e-09	1029	tags=69%, list=5%, signal=65%	AICDA/TNFRSF13B/CD40LG/IL2/ICOS/CD28/PIGR/HLA-DQA2/TNFRSF13C/HLA-DOA/TNFSF13B/TNFRSF17/HLA-DRB5/ITGB7/HLA-DQA1/CCR9/ITGA4/HLA-DOB/HLA-DQB1/HLA-DPB1/CD80/HLA-DMB/HLA-DPA1/HLA-DRA/CCL25/HLA-DRB1/HLA-DMA/IL10/CD40/CD86/IL15RA
REACTOME_INTERFERON_SIGNALING	REACTOME_INTERFERON_SIGNALING	199	0.675449	2.45836	1e-10	5.82564e-09	5.06613e-09	2666	tags=42%, list=14%, signal=36%	IFNG/GBP5/IFNB1/HLA-DQA2/HLA-G/VCAM1/RSAD2/CIITA/HLA-DQB2/HLA-DRB5/HLA-DQA1/GBP7/IFIT3/IRF8/IFIT2/OASL/HLA-DQB1/XAF1/HLA-DPB1/TRIM22/IRF4/OAS2/IRF1/HLA-DPA1/IFIT1/HLA-DRA/GBP4/HLA-DRB1/GBP1/IFI6/UBE2L6/HERC5/OAS1/SOCS1/IFI35/HLA-F/PTAFR/SAMHD1/IFI30/ISG15/FCGR1B/IRF7/ISG20/B2M/UBA7/OAS3/USP18/IFITM1/STAT1/IFIT5/IRF9/DDX58/FCGR1A/PSMB8/HLA-B/PTPN6/HLA-E/BST2/HLA-A/TRIM34/IFNA4/GBP6/TRIM21/MX2/IFI2…
KEGG_ALLOGRAFT_REJECTION	KEGG_ALLOGRAFT_REJECTION	35	0.891485	2.44667	1e-10	5.82564e-09	5.06613e-09	1446	tags=86%, list=7%, signal=79%	CD40LG/IFNG/IL12B/IL2/FASLG/GZMB/CD28/HLA-DQA2/PRF1/HLA-DOA/HLA-G/HLA-DRB5/HLA-DQA1/HLA-DOB/HLA-DQB1/HLA-DPB1/CD80/HLA-DMB/HLA-DPA1/HLA-DRA/HLA-DRB1/HLA-DMA/IL10/CD40/CD86/HLA-F/FAS/HLA-B/HLA-E/HLA-A
PID_TCR_PATHWAY	PID_TCR_PATHWAY	63	0.798127	2.44313	1e-10	5.82564e-09	5.06613e-09	2017	tags=49%, list=10%, signal=44%	CD3E/ITK/PRKCB/RASGRP2/CD3D/CD3G/SLA2/CD247/CARD11/ZAP70/CD28/LCK/PTPRC/MAP4K1/FYB1/GRAP2/WAS/LCP2/LAT/CD80/VAV1/CD4/HLA-DRA/CD86/PRKCQ/PTPN6/RASSF5/PAG1/FYN/RASGRP1/MAP3K14
PID_CD8_TCR_PATHWAY	PID_CD8_TCR_PATHWAY	52	0.823155	2.43844	1e-10	5.82564e-09	5.06613e-09	2017	tags=56%, list=10%, signal=50%	CD3E/PRKCB/RASGRP2/CD3D/CD3G/CD8A/CD247/CARD11/ZAP70/CD28/LCK/PTPRC/PRF1/CD8B/GRAP2/LCP2/LAT/CD80/VAV1/CD86/PRKCQ/B2M/PTPN6/HLA-A/RASSF5/PAG1/FYN/RASGRP1/MAP3K14
KEGG_PRIMARY_IMMUNODEFICIENCY	KEGG_PRIMARY_IMMUNODEFICIENCY	35	0.883662	2.4252	1e-10	5.82564e-09	5.06613e-09	960	tags=69%, list=5%, signal=65%	AICDA/CD19/TNFRSF13B/IGLL1/CD79A/CD40LG/CD3E/CD3D/IL2RG/CD8A/ICOS/ZAP70/LCK/PTPRC/AIRE/TNFRSF13C/CIITA/JAK3/IL7R/CD8B/BTK/CD4/TAP1/CD40
REACTOME_CHEMOKINE_RECEPTORS_BIND_CHEMOKINES	REACTOME_CHEMOKINE_RECEPTORS_BIND_CHEMOKINES	56	0.806412	2.41788	1e-10	5.82564e-09	5.06613e-09	1452	tags=64%, list=7%, signal=60%	CXCR5/CCR7/CCL19/CCR6/CCL1/CXCR3/CCL21/CXCL13/CXCL10/CXCL9/XCR1/CCR4/CXCL11/CCL5/XCL2/CCL13/CXCR6/CCR5/CCL17/CCL22/CCR8/CCR2/CCR9/CXCL5/CCL4/CCL7/XCL1/CCL25/CCL20/CCL11/CCR1/CCRL2/CCL2/CCL3/CXCR1/CXCR2
KEGG_AUTOIMMUNE_THYROID_DISEASE	KEGG_AUTOIMMUNE_THYROID_DISEASE	49	0.827602	2.41012	1e-10	5.82564e-09	5.06613e-09	1505	tags=63%, list=8%, signal=58%	CD40LG/IL2/FASLG/GZMB/CD28/HLA-DQA2/PRF1/HLA-DOA/HLA-G/CTLA4/HLA-DRB5/HLA-DQA1/HLA-DOB/HLA-DQB1/HLA-DPB1/CD80/HLA-DMB/HLA-DPA1/HLA-DRA/HLA-DRB1/HLA-DMA/TG/IL10/CD40/CD86/HLA-F/FAS/HLA-B/HLA-E/HLA-A/IFNA4
HALLMARK_IL6_JAK_STAT3_SIGNALING	HALLMARK_IL6_JAK_STAT3_SIGNALING	87	0.738601	2.40776	1e-10	5.82564e-09	5.06613e-09	1511	tags=37%, list=8%, signal=34%	LTB/CXCL13/CXCL10/CD38/IL2RG/CXCL9/REG1A/CXCL11/CSF2/EBI3/DNTT/CRLF2/IL9R/IL12RB1/IL2RA/ITGA4/IRF1/CCL7/IL7/CSF2RB/TNFRSF1B/PIK3R5/SOCS1/CCR1/IL15RA/FAS/STAT1/IRF9/IL18R1/CSF2RA/IL3RA/IL1R2
KEGG_T_CELL_RECEPTOR_SIGNALING_PATHWAY	KEGG_T_CELL_RECEPTOR_SIGNALING_PATHWAY	108	0.718107	2.3996	1e-10	5.82564e-09	5.06613e-09	2385	tags=37%, list=12%, signal=33%	CD40LG/IFNG/CD3E/ITK/CD3D/CD3G/IL2/PDCD1/CD8A/CD247/ICOS/CARD11/ZAP70/CD28/LCK/PTPRC/CSF2/CTLA4/CD8B/GRAP2/PIK3CG/LCP2/LAT/VAV1/CD4/PIK3R5/PIK3CD/IL10/PRKCQ/NFATC2/CHP2/PTPN6/FYN/IL4/RASGRP1/MAP3K14/NFKB1/AKT3/PAK3/NFKBIE
REACTOME_FORMATION_OF_THE_CORNIFIED_ENVELOPE	REACTOME_FORMATION_OF_THE_CORNIFIED_ENVELOPE	129	-0.666966	-2.39585	1e-10	5.82564e-09	5.06613e-09	2037	tags=44%, list=11%, signal=40%	DSG3/SPINK6/TCHH/KRT77/LCE6A/PERP/KRT35/KLK12/EVPL/KRT33A/PI3/KRT8/KRT19/KRT18/DSC1/PRSS8/KLK5/KRT3/KRT10/TGM1/KRT32/DSG1/LCE2A/KRT16/KRT4/KLK13/KRT76/TGM5/KLK8/KRT1/KRT79/KRT14/KRT75/FLG/SPINK5/KRT34/KRT13/KRT33B/KRT20/KRT31/KRT37/LCE3D/SPRR2G/KRT6A/RPTN/KRT24/SPRR1B/IVL/SPRR2D/SPRR2B/SPRR1A/LCE3E/SPRR2F/SPRR2A/CASP14/SPRR3/SPRR2E
REACTOME_INTERFERON_GAMMA_SIGNALING	REACTOME_INTERFERON_GAMMA_SIGNALING	90	0.733527	2.38636	1e-10	5.82564e-09	5.06613e-09	2611	tags=60%, list=13%, signal=52%	IFNG/GBP5/HLA-DQA2/HLA-G/VCAM1/CIITA/HLA-DQB2/HLA-DRB5/HLA-DQA1/GBP7/IRF8/OASL/HLA-DQB1/HLA-DPB1/TRIM22/IRF4/OAS2/IRF1/HLA-DPA1/HLA-DRA/GBP4/HLA-DRB1/GBP1/OAS1/SOCS1/HLA-F/PTAFR/IFI30/FCGR1B/IRF7/B2M/OAS3/STAT1/IRF9/FCGR1A/HLA-B/PTPN6/HLA-E/HLA-A/TRIM34/GBP6/TRIM21/SP100/CAMK2A/GBP3/PML/JAK2/HLA-C/IRF5/TRIM48/ICAM1/GBP2/TRIM14/TRIM5
REACTOME_GENERATION_OF_SECOND_MESSENGER_MOLECULES	REACTOME_GENERATION_OF_SECOND_MESSENGER_MOLECULES	32	0.886066	2.38524	1e-10	5.82564e-09	5.06613e-09	826	tags=69%, list=4%, signal=66%	CD3E/ITK/CD3D/CD3G/CD247/ZAP70/LCK/HLA-DQA2/FYB1/HLA-DQB2/HLA-DRB5/GRAP2/HLA-DQA1/WAS/HLA-DQB1/LCP2/HLA-DPB1/LAT/HLA-DPA1/CD4/HLA-DRA/HLA-DRB1
PID_CD8_TCR_DOWNSTREAM_PATHWAY	PID_CD8_TCR_DOWNSTREAM_PATHWAY	64	0.775954	2.38163	1e-10	5.82564e-09	5.06613e-09	1505	tags=39%, list=8%, signal=36%	IFNG/CD3E/PRKCB/CD3D/CD3G/IL2/IL2RG/FASLG/CD8A/GZMB/CD247/EOMES/IL2RB/PTPN7/PRF1/STAT4/CD8B/IL2RA/TNFRSF9/PRKCQ/TNFRSF4/NFATC2/B2M/HLA-A/IFNA4
HALLMARK_INFLAMMATORY_RESPONSE	HALLMARK_INFLAMMATORY_RESPONSE	199	0.645174	2.34817	1e-10	5.82564e-09	5.06613e-09	2389	tags=42%, list=12%, signal=37%	SELL/CCR7/IL12B/KCNA3/CXCL10/SLAMF1/LTA/CXCL9/CD69/PROK2/GP1BA/CD48/CXCL11/CCL5/LCK/IL2RB/MEP1A/IL18RAP/CXCR6/CCL24/EBI3/CCL17/IL7R/LAMP3/IL10RA/CCL22/CSF3/TNFRSF9/LCP2/IRF1/CCL7/MEFV/TNFRSF1B/CCL20/PIK3R5/GPR183/CMKLR1/RTP4/SELE/IL10/CD40/PTGER2/PTAFR/IL15RA/CCRL2/CYBB/IRF7/CD70/GPR132/IFITM1/IL18/CCL2/IL18R1/RGS1/SEMA4D/C3AR1/BST2/ADGRE1/FPR1/CHST2/TLR1/NLRP3/MARCO/EMP3/NMI/TLR3/CSF1/P2RX7/TNFS…
REACTOME_INTERFERON_ALPHA_BETA_SIGNALING	REACTOME_INTERFERON_ALPHA_BETA_SIGNALING	69	0.759422	2.34346	1e-10	5.82564e-09	5.06613e-09	2666	tags=62%, list=14%, signal=54%	IFNB1/HLA-G/RSAD2/IFIT3/IRF8/IFIT2/OASL/XAF1/IRF4/OAS2/IRF1/IFIT1/IFI6/OAS1/SOCS1/IFI35/HLA-F/SAMHD1/ISG15/IRF7/ISG20/OAS3/USP18/IFITM1/STAT1/IFIT5/IRF9/PSMB8/HLA-B/PTPN6/HLA-E/BST2/HLA-A/IFNA4/MX2/IFI27/MX1/HLA-C/IFNA10/IRF5/STAT2/GBP2/IFITM3
PID_IL12_STAT4_PATHWAY	PID_IL12_STAT4_PATHWAY	32	0.86898	2.33924	1e-10	5.82564e-09	5.06613e-09	1277	tags=62%, list=7%, signal=58%	IFNG/CD3E/CD3D/CD3G/IL2/TBX21/CD247/CD28/IL18RAP/PRF1/STAT4/IL13/IL2RA/CD80/IRF1/CD4/HLA-DRA/CD86/IL18/IL18R1
KEGG_CELL_ADHESION_MOLECULES_CAMS	KEGG_CELL_ADHESION_MOLECULES_CAMS	130	0.675525	2.33581	1e-10	5.82564e-09	5.06613e-09	1480	tags=40%, list=8%, signal=37%	SELL/CD22/CD40LG/CADM3/CD2/PDCD1/CD8A/ITGAL/ICOS/CD28/SPN/PTPRC/CD6/HLA-DQA2/HLA-DOA/HLA-G/VCAM1/ICAM3/CTLA4/HLA-DRB5/CD226/CD8B/MAG/ITGB7/HLA-DQA1/MPZ/SELPLG/CD274/ITGA4/HLA-DOB/HLA-DQB1/HLA-DPB1/CD80/HLA-DMB/HLA-DPA1/SIGLEC1/CD4/HLA-DRA/PDCD1LG2/HLA-DRB1/SELP/SELE/HLA-DMA/CD40/CD86/HLA-F/CNTN2/ITGB2/HLA-B/HLA-E/HLA-A/CLDN20
REACTOME_COSTIMULATION_BY_THE_CD28_FAMILY	REACTOME_COSTIMULATION_BY_THE_CD28_FAMILY	67	0.753886	2.33481	1e-10	5.82564e-09	5.06613e-09	1686	tags=43%, list=9%, signal=40%	BTLA/CD3E/CD3D/CD3G/PDCD1/CD247/ICOS/CD28/LCK/HLA-DQA2/CTLA4/HLA-DQB2/HLA-DRB5/GRAP2/HLA-DQA1/CD274/HLA-DQB1/HLA-DPB1/CD80/HLA-DPA1/VAV1/CD4/HLA-DRA/PDCD1LG2/HLA-DRB1/CD86/PTPN6/TNFRSF14/FYN
REACTOME_PD_1_SIGNALING	REACTOME_PD_1_SIGNALING	21	0.919504	2.31392	1e-10	5.82564e-09	5.06613e-09	826	tags=86%, list=4%, signal=82%	CD3E/CD3D/CD3G/PDCD1/CD247/LCK/HLA-DQA2/HLA-DQB2/HLA-DRB5/HLA-DQA1/CD274/HLA-DQB1/HLA-DPB1/HLA-DPA1/CD4/HLA-DRA/PDCD1LG2/HLA-DRB1
REACTOME_SIGNALING_BY_THE_B_CELL_RECEPTOR_BCR_	REACTOME_SIGNALING_BY_THE_B_CELL_RECEPTOR_BCR_	110	0.684641	2.29783	1e-10	5.82564e-09	5.06613e-09	3243	tags=32%, list=17%, signal=27%	BLK/CD19/CD22/CD79A/PRKCB/CD79B/CARD11/PSMB9/BTK/VAV1/PIK3CD/NFATC2/PSMB10/PSMA8/PSMB11/PIK3AP1/PSMB8/DAPP1/PTPN6/BLNK/FYN/SYK/RASGRP1/SH3KBP1/PSME2/LYN/NFKB1/NFKBIE/ITPR2/PSMA2/PSME1/PSMB2/PSMA1/PSMB1/REL
KEGG_JAK_STAT_SIGNALING_PATHWAY	KEGG_JAK_STAT_SIGNALING_PATHWAY	154	0.650858	2.29488	1e-10	5.82564e-09	5.06613e-09	2281	tags=34%, list=12%, signal=30%	IFNL2/IL21/IFNG/IL12B/IL26/IL2/IL2RG/IFNB1/IL21R/IFNL3/IL2RB/IFNL1/CSF2/STAT4/JAK3/CRLF2/IL13/IL7R/IL9R/IL3/IL12RB1/IL10RA/PIK3CG/IL2RA/IL23R/CSF3/IL7/CSF2RB/IL5RA/PIK3R5/IFNK/PIK3CD/IL24/IL10/SOCS1/IL15RA/IL19/CCND2/STAT1/IRF9/CSF2RA/PTPN6/IL3RA/IFNA4/IL4/CSF3R/IL15/IL9/JAK2/IFNW1/AKT3/IFNA10
REACTOME_KERATINIZATION	REACTOME_KERATINIZATION	202	-0.598142	-2.28769	1e-10	5.82564e-09	5.06613e-09	2077	tags=34%, list=11%, signal=31%	KRTAP19-8/KRTAP19-3/DSG3/SPINK6/TCHH/KRT77/KRTAP5-5/LCE6A/PERP/KRT35/KLK12/EVPL/KRT33A/PI3/KRT8/KRTAP8-1/KRT19/KRTAP5-4/KRT18/KRTAP10-3/KRTAP13-2/DSC1/PRSS8/KLK5/KRT3/KRT10/TGM1/KRT32/DSG1/LCE2A/KRT16/KRT4/KRTAP19-5/KLK13/KRT76/TGM5/KLK8/KRT1/KRT79/KRT14/KRTAP11-1/KRT75/FLG/SPINK5/KRTAP2-3/KRT34/KRTAP21-2/KRT13/KRT33B/KRT20/KRT31/KRT37/LCE3D/SPRR2G/KRTAP3-1/KRT6A/RPTN/KRT24/SPRR1B/IVL/SPRR2D/SPRR…
REACTOME_TNFR2_NON_CANONICAL_NF_KB_PATHWAY	REACTOME_TNFR2_NON_CANONICAL_NF_KB_PATHWAY	100	0.692861	2.27581	1e-10	5.82564e-09	5.06613e-09	2121	tags=34%, list=11%, signal=30%	TNFRSF13B/CD40LG/LTB/LTA/FASLG/CD27/TNFRSF13C/TNFSF14/TNFRSF8/TNFSF13B/TNFRSF17/TNFRSF9/PSMB9/TNFSF8/BIRC3/TNFRSF1B/CD40/TNFRSF4/PSMB10/PSMA8/PSMB11/CD70/TNFRSF25/TNFSF11/PSMB8/TNFSF18/TNFRSF14/TNFSF4/NFKB2/TNFSF15/RELB/TNFRSF11B/MAP3K14/PSME2
REACTOME_SIGNALING_BY_INTERLEUKINS	REACTOME_SIGNALING_BY_INTERLEUKINS	457	0.522775	2.05449	1e-10	5.82564e-09	5.06613e-09	2928	tags=32%, list=15%, signal=27%	FCER2/IL17A/CCL19/IFNL2/IL21/IFNG/IL12B/CXCL10/IL26/IL2/IL2RG/FASLG/IL21R/IFNL3/CCL5/LCK/IL2RB/PTPN7/IFNL1/IL18RAP/IL16/CSF2/VCAM1/STAT4/CCR5/EBI3/JAK3/CRLF2/IL13/IL7R/IL9R/IL3/IL12RB1/IL10RA/CCL22/CCR2/IL2RA/IL23R/CSF3/IL18BP/IL27/IL17C/PSMB9/CD80/IRF4/CCL4/VAV1/CD4/IL7/CSF2RB/SNAP25/TNFRSF1B/IL5RA/CCL20/LGALS9/INPP5D/PIK3CD/CCL11/IL24/IL10/SOCS1/IL32/CD86/IL17F/CCR1/PTAFR/IL15RA/PTK2B/PSMB10/CR…
REACTOME_CYTOKINE_SIGNALING_IN_IMMUNE_SYSTEM	REACTOME_CYTOKINE_SIGNALING_IN_IMMUNE_SYSTEM	874	0.496347	2.05293	1e-10	5.82564e-09	5.06613e-09	2362	tags=27%, list=12%, signal=25%	FCER2/IL17A/CCL19/TNFRSF13B/CD40LG/IFNL2/IL21/IFNG/IL12B/LTB/CXCL10/LTA/IL26/IL2/IL2RG/FASLG/GBP5/CD27/IFNB1/IL21R/IFNL3/CCL5/LCK/IL2RB/FGG/PTPN7/RASAL3/IFNL1/IL18RAP/IL16/CSF2/HLA-DQA2/TNFRSF13C/TNFSF14/HLA-G/VCAM1/TNFRSF8/STAT4/CCR5/TNFSF13B/RSAD2/EBI3/CIITA/TNFRSF17/JAK3/HLA-DQB2/CRLF2/IL13/HLA-DRB5/IL7R/IL9R/IL3/IL12RB1/HLA-DQA1/GBP7/IFIT3/IL10RA/CCL22/CCR2/IL2RA/IL23R/CSF3/IL18BP/IL27/IRF8/F…
REACTOME_INTERLEUKIN_2_FAMILY_SIGNALING	REACTOME_INTERLEUKIN_2_FAMILY_SIGNALING	44	0.814526	2.3235	1.65158e-10	9.38095e-09	8.15791e-09	2107	tags=64%, list=11%, signal=57%	IL21/IL2/IL2RG/IL21R/LCK/IL2RB/CSF2/STAT4/JAK3/IL9R/IL3/IL2RA/CSF2RB/IL5RA/LGALS9/INPP5D/PIK3CD/IL15RA/PTK2B/HAVCR2/STAT1/CSF2RA/PTPN6/IL3RA/SYK/IL15/IL9/JAK2
KEGG_B_CELL_RECEPTOR_SIGNALING_PATHWAY	KEGG_B_CELL_RECEPTOR_SIGNALING_PATHWAY	75	0.725473	2.2939	2.54247e-10	1.38132e-08	1.20123e-08	1415	tags=31%, list=7%, signal=29%	CR2/CD19/CD22/CD79A/PRKCB/CD79B/CARD11/RAC2/PIK3CG/BTK/CD72/VAV1/PIK3R5/INPP5D/PIK3CD/NFATC2/IFITM1/CHP2/PIK3AP1/DAPP1/PTPN6/LILRB3/BLNK
REACTOME_GPCR_LIGAND_BINDING	REACTOME_GPCR_LIGAND_BINDING	457	0.468024	1.83932	2.55349e-10	1.38132e-08	1.20123e-08	2450	tags=33%, list=13%, signal=30%	CNR2/SST/UCN3/CXCR5/CCR7/CCL19/CCR6/PDYN/SSTR3/CCL1/CXCR3/GPR18/PNOC/CCL21/CXCL13/CXCL10/P2RY10/S1PR4/CASR/CXCL9/PROK2/XCR1/WNT1/CCR4/CXCL11/CCL5/XCL2/CCL13/CXCR6/UTS2/P2RY13/CCR5/ACKR1/CCL17/WNT16/GHRHR/CCL22/CCR8/GNG8/P2RY12/CCR2/GPR31/CCR9/CYSLTR2/CXCL5/MCHR2/SUCNR1/CCL4/KEL/GNGT2/FFAR3/WNT10A/CCL7/XCL1/PTGDR/GRM7/CCL25/FPR2/CCL20/GPR183/CMKLR1/GPR65/P2RY14/IHH/CCL11/INSL3/CYSLTR1/PRLH/PPY/PTG…
HALLMARK_IL2_STAT5_SIGNALING	HALLMARK_IL2_STAT5_SIGNALING	199	0.558334	2.03211	1.51077e-09	7.9825e-08	6.94178e-08	2358	tags=29%, list=12%, signal=26%	SELL/LTB/CXCL10/CD48/CD79B/CCR4/ICOS/EOMES/CST7/IL2RB/CSF2/CTLA4/TNFRSF8/IL13/IL10RA/FGL2/IL2RA/IRF8/TRAF1/TNFRSF9/RHOH/IRF4/TLR7/TNFRSF1B/GBP4/GPR65/SELP/IL10/SOCS1/ABCB1/PTGER2/CD86/TNFRSF4/FLT3LG/CCND2/IL18R1/TNFSF11/IL3RA/TGM2/IL1RL1/IL1R2/PLAGL1/GATA1/NT5E/ADAM19/CSF1/CD83/GPR83/GALM/CAPN3/BATF/IKZF2/CDC42SE2/GLIPR2/LRRC8C/BATF3/PENK/PRKCH
BIOCARTA_NO2IL12_PATHWAY	BIOCARTA_NO2IL12_PATHWAY	15	0.936559	2.23171	2.73746e-09	1.41353e-07	1.22924e-07	730	tags=73%, list=4%, signal=71%	IFNG/CD3E/CXCR3/CD3D/CD3G/CD2/CD247/STAT4/CCR5/IL12RB1/CD4
BIOCARTA_CTLA4_PATHWAY	BIOCARTA_CTLA4_PATHWAY	20	0.912829	2.26553	3.7673e-09	1.90207e-07	1.65409e-07	1003	tags=75%, list=5%, signal=71%	CD3E/ITK/CD3D/CD3G/IL2/CD247/ICOS/CD28/LCK/CTLA4/HLA-DRB5/CD80/HLA-DRA/HLA-DRB1/CD86
REACTOME_CLASS_A_1_RHODOPSIN_LIKE_RECEPTORS_	REACTOME_CLASS_A_1_RHODOPSIN_LIKE_RECEPTORS_	325	0.496766	1.90015	4.14222e-09	2.0459e-07	1.77917e-07	2429	tags=37%, list=13%, signal=33%	CNR2/SST/CXCR5/CCR7/CCL19/CCR6/PDYN/SSTR3/CCL1/CXCR3/GPR18/PNOC/CCL21/CXCL13/CXCL10/P2RY10/S1PR4/CXCL9/PROK2/XCR1/CCR4/CXCL11/CCL5/XCL2/CCL13/CXCR6/UTS2/P2RY13/CCR5/ACKR1/CCL17/CCL22/CCR8/P2RY12/CCR2/GPR31/CCR9/CYSLTR2/CXCL5/MCHR2/SUCNR1/CCL4/KEL/FFAR3/CCL7/XCL1/PTGDR/CCL25/FPR2/CCL20/GPR183/CMKLR1/GPR65/P2RY14/CCL11/INSL3/CYSLTR1/PRLH/PPY/PTGER2/PROKR1/CCR1/PTAFR/FPR3/RHO/HTR4/CCRL2/C3/PROK1/CCL…
KEGG_ASTHMA	KEGG_ASTHMA	28	0.857866	2.27162	4.42227e-09	2.13775e-07	1.85904e-07	2127	tags=89%, list=11%, signal=80%	CD40LG/HLA-DQA2/HLA-DOA/IL13/HLA-DRB5/IL3/HLA-DQA1/HLA-DOB/HLA-DQB1/HLA-DPB1/HLA-DMB/HLA-DPA1/HLA-DRA/HLA-DRB1/HLA-DMA/CCL11/IL10/FCER1A/CD40/FCER1G/IL4/MS4A2/PRG2/IL9/RNASE3
PID_BCR_5PATHWAY	PID_BCR_5PATHWAY	63	0.726236	2.22307	5.25422e-09	2.487e-07	2.16276e-07	2220	tags=32%, list=11%, signal=28%	CD19/CD22/CD79A/CD79B/CARD11/PTPRC/MAP4K1/BTK/POU2F2/CD72/BCL2A1/DAPP1/PTPN6/BLNK/PAG1/SYK/ETS1/DOK1/LYN/NFKB1
REACTOME_ANTIGEN_PROCESSING_CROSS_PRESENTATION	REACTOME_ANTIGEN_PROCESSING_CROSS_PRESENTATION	99	0.652064	2.13605	6.50311e-09	3.01532e-07	2.6222e-07	3207	tags=38%, list=17%, signal=32%	HLA-G/PSMB9/BTK/NCF1/NCF4/MRC1/TAP1/HLA-F/PSMB10/CTSS/FCGR1B/CYBB/PSMA8/PSMB11/B2M/TLR6/FCGR1A/PSMB8/HLA-B/LY96/TLR4/HLA-E/HLA-A/TAP2/TLR1/CYBA/PSME2/HLA-C/NCF2/LNPEP/TAPBP/CD36/PSMA2/PSME1/CD207/PSMB2/PSMA1/PSMB1
KEGG_LEISHMANIA_INFECTION	KEGG_LEISHMANIA_INFECTION	69	0.704092	2.17272	1.27622e-08	5.79913e-07	5.04307e-07	2601	tags=52%, list=13%, signal=45%	IFNG/IL12B/PRKCB/HLA-DQA2/HLA-DOA/CR1/HLA-DRB5/HLA-DQA1/ITGA4/HLA-DOB/HLA-DQB1/HLA-DPB1/NCF1/NCF4/HLA-DMB/HLA-DPA1/HLA-DRA/HLA-DRB1/HLA-DMA/IL10/C3/FCGR3A/STAT1/ITGB2/FCGR1A/PTPN6/TLR4/CYBA/IL4/ITGAM/JAK2/NFKB1/TGFB1/NCF2/IRAK4/FCGR2A
HALLMARK_ESTROGEN_RESPONSE_EARLY	HALLMARK_ESTROGEN_RESPONSE_EARLY	200	-0.521294	-1.98363	1.4149e-08	6.30322e-07	5.48144e-07	4191	tags=44%, list=22%, signal=34%	WFS1/TPD52L1/SYT12/PLAAT3/STC2/OVOL2/DHRS3/RHOD/CISH/CALB2/ELOVL2/IGF1R/CHPT1/ELOVL5/LAD1/RETREG1/FLNB/FHL2/SYBU/ESRP2/HES1/FOS/AMFR/AR/CANT1/SLC26A2/DHCR7/CELSR2/MPPED2/XBP1/CYP26B1/CLIC3/RARA/PEX11A/ABCA3/MAST4/GFRA1/PDLIM3/MINDY1/FDFT1/KDM4B/SLC19A2/RAB17/TFAP2C/KLK10/IL17RB/KLF4/TBC1D30/ABAT/TFF3/ENDOD1/FASN/MYB/KRT8/SLC24A3/KCNK5/KRT19/SLC9A3R1/GAB2/GREB1/KRT18/CA12/BHLHE40/SCNN1A/TTC39A/SYN…
BIOCARTA_NKT_PATHWAY	BIOCARTA_NKT_PATHWAY	26	0.862332	2.26149	1.95856e-08	8.5574e-07	7.44174e-07	1277	tags=58%, list=7%, signal=54%	CCR7/CD40LG/IFNG/CXCR3/IL2/CCR4/CD28/CSF2/CCR5/IL12RB1/CCL4/CD4/CCR1/CCL3/IL18R1
KEGG_TYPE_I_DIABETES_MELLITUS	KEGG_TYPE_I_DIABETES_MELLITUS	41	0.784751	2.21621	2.85089e-08	1.22207e-06	1.06274e-06	1446	tags=68%, list=7%, signal=63%	IFNG/IL12B/LTA/IL2/FASLG/GZMB/CD28/HLA-DQA2/PRF1/HLA-DOA/HLA-G/HLA-DRB5/HLA-DQA1/HLA-DOB/HLA-DQB1/HLA-DPB1/CD80/HLA-DMB/HLA-DPA1/HLA-DRA/HLA-DRB1/HLA-DMA/CD86/HLA-F/FAS/HLA-B/HLA-E/HLA-A
HALLMARK_COMPLEMENT	HALLMARK_COMPLEMENT	200	0.539466	1.96215	2.90456e-08	1.22207e-06	1.06274e-06	3101	tags=38%, list=16%, signal=32%	CR2/CD40LG/GZMK/GP1BA/GZMB/CCL5/LCK/GZMA/CASP5/F5/CR1/APOBEC3G/ITIH1/PLEK/WAS/PIK3CG/TFPI2/LCP2/PSMB9/DOCK10/C1QA/ERAP2/IRF1/GNGT2/PIK3R5/C1QC/C1S/FCN1/CASP10/CTSS/C3/IRF7/GNG2/F2/LAP3/C2/FCER1G/CTSC/SERPING1/APOC1/FYN/CASP1/TNFAIP3/SPOCK2/C1R/APOBEC3F/CFB/SH2B3/RASGRP1/CFH/ITGAM/JAK2/CASP4/KCNIP3/HNF4A/LYN/OLR1/HPCAL4/L3MBTL4/RHOG/LTF/KCNIP2/CD36/DGKG/DYRK2/PLA2G4A/ZEB1/PIK3CA/LIPA/PLSCR1/PLG/CP…
REACTOME_INTERLEUKIN_10_SIGNALING	REACTOME_INTERLEUKIN_10_SIGNALING	45	0.758564	2.17058	7.12204e-08	2.94205e-06	2.55848e-06	1940	tags=58%, list=10%, signal=52%	FCER2/CCL19/IL12B/CXCL10/CCL5/CSF2/CCR5/IL10RA/CCL22/CCR2/CSF3/CD80/CCL4/TNFRSF1B/CCL20/IL10/CD86/CCR1/PTAFR/IL18/CCL2/CCL3/IL1R2/FPR1/CSF1/CCL3L3
KEGG_VIRAL_MYOCARDITIS	KEGG_VIRAL_MYOCARDITIS	68	0.683434	2.11297	8.22378e-08	3.3365e-06	2.90151e-06	1446	tags=41%, list=7%, signal=38%	CD40LG/ITGAL/CD28/MYH6/HLA-DQA2/PRF1/HLA-DOA/HLA-G/RAC2/HLA-DRB5/HLA-DQA1/MYH7/HLA-DOB/HLA-DQB1/HLA-DPB1/CD80/HLA-DMB/HLA-DPA1/HLA-DRA/HLA-DRB1/HLA-DMA/CD40/CD86/HLA-F/ITGB2/HLA-B/HLA-E/HLA-A
REACTOME_PEPTIDE_LIGAND_BINDING_RECEPTORS	REACTOME_PEPTIDE_LIGAND_BINDING_RECEPTORS	193	0.536563	1.95121	1.14953e-07	4.58199e-06	3.98462e-06	1452	tags=33%, list=7%, signal=30%	SST/CXCR5/CCR7/CCL19/CCR6/PDYN/SSTR3/CCL1/CXCR3/PNOC/CCL21/CXCL13/CXCL10/CXCL9/PROK2/XCR1/CCR4/CXCL11/CCL5/XCL2/CCL13/CXCR6/UTS2/CCR5/ACKR1/CCL17/CCL22/CCR8/CCR2/CCR9/CXCL5/MCHR2/CCL4/KEL/CCL7/XCL1/CCL25/FPR2/CCL20/CCL11/INSL3/PRLH/PPY/PROKR1/CCR1/FPR3/CCRL2/C3/PROK1/CCL23/CCKAR/F2/AGT/RXFP4/KNG1/BRS3/CCL2/CCL3/CXCR1/NPFFR1/TAC3/C3AR1/CXCR2
BIOCARTA_TH1TH2_PATHWAY	BIOCARTA_TH1TH2_PATHWAY	21	0.869774	2.18877	1.18383e-07	4.63734e-06	4.03275e-06	1277	tags=67%, list=7%, signal=62%	CD40LG/IFNG/IL12B/IL2/CD28/HLA-DRB5/IL12RB1/IL2RA/HLA-DRA/HLA-DRB1/CD40/CD86/IL18/IL18R1
REACTOME_ANTIGEN_ACTIVATES_B_CELL_RECEPTOR_BCR_LEADING_TO_GENERATION_OF_SECOND_MESSENGERS	REACTOME_ANTIGEN_ACTIVATES_B_CELL_RECEPTOR_BCR_LEADING_TO_GENERATION_OF_SECOND_MESSENGERS	30	0.823411	2.19353	1.70026e-07	6.54742e-06	5.69381e-06	2193	tags=53%, list=11%, signal=47%	BLK/CD19/CD22/CD79A/CD79B/BTK/VAV1/PIK3CD/PIK3AP1/DAPP1/PTPN6/BLNK/FYN/SYK/SH3KBP1/LYN
HALLMARK_ESTROGEN_RESPONSE_LATE	HALLMARK_ESTROGEN_RESPONSE_LATE	199	-0.495833	-1.88592	2.22783e-07	8.43604e-06	7.33619e-06	4191	tags=39%, list=22%, signal=31%	WFS1/TPD52L1/PLAAT3/OVOL2/CISH/FGFR3/CHPT1/PDCD4/ELOVL5/MDK/CDH1/SORD/LSR/FLNB/FOS/AMFR/DNAJC12/SLC2A8/SLC26A2/DHCR7/CELSR2/PCP4/RNASEH2A/ST6GALNAC2/LLGL2/XBP1/MAPK13/CYP26B1/CLIC3/EMP2/COX6C/KLK11/ABCA3/CYP4F11/CAV1/DCXR/PDLIM3/FDFT1/IGSF1/TFAP2C/KLK10/IL17RB/KLF4/ETFB/PERP/TFF3/MYB/PLAC1/SLC24A3/KCNK5/KRT19/SLC9A3R1/CHST8/GPER1/CA12/SCNN1A/CPE/TSPAN13/PRKAR2B/MEST/TOB1/TRIM29/HOMER2/SULT2B1/ANX…
REACTOME_COMPLEMENT_CASCADE	REACTOME_COMPLEMENT_CASCADE	57	0.705714	2.11817	2.64224e-07	9.84126e-06	8.55821e-06	2553	tags=61%, list=13%, signal=53%	CR2/CD19/GZMM/C7/CR1/CFP/CFHR1/C1QA/C4A/C1QB/CFHR4/C4B/C1QC/C1S/FCN1/C6/C3/CFI/F2/C2/C3AR1/VTN/C8A/SERPING1/CFHR2/CFHR5/C1R/CFB/CRP/CFH/C8G/CPN1/FCN3/FCN2/MASP2
BIOCARTA_IL12_PATHWAY	BIOCARTA_IL12_PATHWAY	19	0.873692	2.15403	3.23448e-07	1.18528e-05	1.03075e-05	1277	tags=58%, list=7%, signal=54%	IFNG/CD3E/CXCR3/CD3D/CD3G/CD247/STAT4/CCR5/IL12RB1/IL18/IL18R1
REACTOME_G_ALPHA_I_SIGNALLING_EVENTS	REACTOME_G_ALPHA_I_SIGNALLING_EVENTS	400	0.438374	1.71004	3.76556e-07	1.35799e-05	1.18094e-05	2728	tags=30%, list=14%, signal=26%	CNR2/SST/CXCR5/CCR7/CCL19/CCR6/PDYN/SSTR3/CCL1/CXCR3/GPR18/PNOC/CCL21/CXCL13/CXCL10/S1PR4/CASR/CXCL9/CCR4/CXCL11/RGSL1/CCL5/CCL13/CXCR6/P2RY13/CCR5/PDE6G/RGS13/CCR8/GNG8/P2RY12/CCR2/GPR31/CCR9/RGS18/APOA2/GPSM3/CXCL5/MCHR2/SUCNR1/CCL4/GNGT2/GRM7/CCL25/APOC2/PLCB2/FPR2/CCL20/GPR183/P2RY14/ABCA4/PPY/RGS8/PRKCQ/CCR1/FPR3/RHO/C3/CCL23/GNG2/CAMK4/CNR1/AGT/RXFP4/KNG1/LRP2/CCL4L2/CXCR1/GNG4/TAS2R42/RGS1…
BIOCARTA_TCRA_PATHWAY	BIOCARTA_TCRA_PATHWAY	12	0.928101	2.07238	4.67766e-07	1.66057e-05	1.44407e-05	826	tags=92%, list=4%, signal=88%	CD3E/CD3D/CD3G/CD247/ZAP70/LCK/PTPRC/HLA-DRB5/CD4/HLA-DRA/HLA-DRB1
BIOCARTA_TCYTOTOXIC_PATHWAY	BIOCARTA_TCYTOTOXIC_PATHWAY	12	0.927594	2.07125	4.76509e-07	1.66558e-05	1.44843e-05	266	tags=75%, list=1%, signal=74%	CD3E/CD3D/CD3G/CD2/CD8A/ITGAL/CD247/CD28/PTPRC
BIOCARTA_TCR_PATHWAY	BIOCARTA_TCR_PATHWAY	44	0.737858	2.1048	5.45438e-07	1.87763e-05	1.63284e-05	1043	tags=27%, list=5%, signal=26%	CD3E/PRKCB/CD3D/CD3G/CD247/ZAP70/LCK/PTPN7/PIK3CG/LAT/VAV1/NFATC2
PID_CXCR4_PATHWAY	PID_CXCR4_PATHWAY	100	0.609707	2.00267	6.87538e-07	2.33147e-05	2.02751e-05	2353	tags=31%, list=12%, signal=27%	BLK/CD3E/CD3D/CD3G/CD247/LCK/PTPRC/PIK3CG/ITGA4/VAV1/CD4/HLA-DRA/PLCB2/PIK3R5/PIK3CD/PTK2B/GNG2/STAT1/RGS1/FGR/PTPN6/PIK3R6/HCK/PAG1/FYN/JAK2/LYN/ITGA8/GRK6/ARRB2/MMP9
BIOCARTA_IL17_PATHWAY	BIOCARTA_IL17_PATHWAY	15	0.895228	2.13323	7.3729e-07	2.42771e-05	2.1112e-05	730	tags=67%, list=4%, signal=64%	IL17A/CD3E/CD3D/CD3G/CD2/CD8A/CD247/IL3/CSF3/CD4
REACTOME_INTERLEUKIN_3_INTERLEUKIN_5_AND_GM_CSF_SIGNALING	REACTOME_INTERLEUKIN_3_INTERLEUKIN_5_AND_GM_CSF_SIGNALING	48	0.727273	2.1074	7.35506e-07	2.42771e-05	2.1112e-05	3001	tags=52%, list=15%, signal=44%	IL2/IL2RG/IL2RB/CSF2/JAK3/IL3/IL2RA/VAV1/CSF2RB/IL5RA/INPP5D/PIK3CD/CSF2RA/PTPN6/IL3RA/BLNK/HCK/FYN/SYK/JAK2/LYN/RAPGEF1/TEC/PIK3CA/PIK3R2
KEGG_TOLL_LIKE_RECEPTOR_SIGNALING_PATHWAY	KEGG_TOLL_LIKE_RECEPTOR_SIGNALING_PATHWAY	101	0.600196	1.97626	1.0212e-06	3.31454e-05	2.88241e-05	3016	tags=35%, list=16%, signal=29%	IL12B/CXCL10/CXCL9/IFNB1/CXCL11/CCL5/PIK3CG/TLR8/CD80/CCL4/TLR7/PIK3R5/PIK3CD/CD40/CD86/IRF7/TLR6/STAT1/CCL3/LY96/TLR4/IFNA4/TLR1/IKBKE/TLR3/NFKB1/AKT3/IFNA10/IRF5/IRAK4/IRAK1/PIK3CA/TRAF3/PIK3R2/IL12A
PID_IL23_PATHWAY	PID_IL23_PATHWAY	37	0.757843	2.11184	1.06957e-06	3.42261e-05	2.97639e-05	1277	tags=49%, list=7%, signal=46%	IL17A/IFNG/IL12B/CD3E/IL2/CXCL9/IL18RAP/STAT4/IL12RB1/IL23R/CD4/IL24/IL17F/IL19/IL18/CCL2/STAT1/IL18R1
BIOCARTA_ASBCELL_PATHWAY	BIOCARTA_ASBCELL_PATHWAY	13	0.917476	2.09567	1.37159e-06	4.32811e-05	3.76384e-05	1052	tags=92%, list=5%, signal=87%	CD40LG/IL2/FASLG/CD28/HLA-DRB5/CD80/CD4/HLA-DRA/HLA-DRB1/IL10/CD40/FAS
PID_IL4_2PATHWAY	PID_IL4_2PATHWAY	61	0.68445	2.08412	1.40178e-06	4.36279e-05	3.79399e-05	1880	tags=31%, list=10%, signal=28%	FCER2/AICDA/CD40LG/LTA/IL2RG/PIGR/JAK3/CCL17/DOK2/IRF4/SELP/CCL11/IL10/SOCS1/PARP14/SPI1/PTPN6/ETS1/IL4
BIOCARTA_BBCELL_PATHWAY	BIOCARTA_BBCELL_PATHWAY	9	0.946126	1.94417	2.15027e-06	6.51388e-05	5.66464e-05	1052	tags=100%, list=5%, signal=95%	CD40LG/FASLG/CD28/HLA-DRB5/CD4/HLA-DRA/HLA-DRB1/CD40/FAS
BIOCARTA_TCAPOPTOSIS_PATHWAY	BIOCARTA_TCAPOPTOSIS_PATHWAY	9	0.946126	1.94417	2.15027e-06	6.51388e-05	5.66464e-05	1052	tags=100%, list=5%, signal=95%	CD3E/CD3D/CD3G/FASLG/CD247/CD28/CCR5/CD4/FAS
PID_IL2_1PATHWAY	PID_IL2_1PATHWAY	55	0.689706	2.05748	2.25729e-06	6.74812e-05	5.86834e-05	1725	tags=27%, list=9%, signal=25%	IFNG/PRKCB/IL2/IL2RG/LCK/IKZF3/IL2RB/JAK3/IL2RA/DOK2/SOCS1/PTK2B/STAT1/FYN/SYK
PID_PI3KCI_PATHWAY	PID_PI3KCI_PATHWAY	48	0.712363	2.0642	2.30721e-06	6.80778e-05	5.92022e-05	1725	tags=35%, list=9%, signal=32%	BLK/ITK/ZAP70/LCK/PIK3CG/BTK/LAT/PIK3R5/PIK3CD/FGR/DAPP1/BLNK/PIK3R6/PLEKHA2/HCK/FYN/SYK
REACTOME_TNFS_BIND_THEIR_PHYSIOLOGICAL_RECEPTORS	REACTOME_TNFS_BIND_THEIR_PHYSIOLOGICAL_RECEPTORS	28	0.80081	2.12054	2.57117e-06	7.48936e-05	6.51294e-05	2015	tags=71%, list=10%, signal=64%	TNFRSF13B/LTA/FASLG/CD27/TNFSF14/TNFRSF8/TNFSF13B/TNFRSF17/TNFRSF9/TNFSF8/TNFRSF1B/TNFRSF4/CD70/TNFRSF25/TNFSF11/TNFSF18/TNFRSF14/TNFSF4/TNFSF15/TNFRSF11B
REACTOME_NEUTROPHIL_DEGRANULATION	REACTOME_NEUTROPHIL_DEGRANULATION	476	0.407457	1.606	2.72827e-06	7.84637e-05	6.82341e-05	2394	tags=22%, list=12%, signal=20%	SELL/PLAC8/IRAG2/TBC1D10C/CLEC4C/ITGAL/PTPRC/P2RX1/PIGR/ARHGAP9/CR1/RAB37/CLEC12A/FGL2/SIGLEC14/SIRPB1/CD53/MS4A3/DOCK2/NCKAP1L/PRSS2/CFP/CHIT1/GMFG/HVCN1/MNDA/SNAP25/TNFRSF1B/ADA2/FPR2/SIGLEC5/BIN2/LILRB2/HP/DEFA4/DOK3/FCN1/ARHGAP45/LYZ/PTAFR/ORM2/CTSS/C3/CYBB/CTSG/LAIR1/B2M/KCNAB2/TYROBP/CD68/ADGRE5/CXCR1/ITGB2/ITGAX/FGR/HPSE/HLA-B/CD33/COTL1/FCER1G/PTPN6/LILRB3/C3AR1/STK10/ATP8A1/BST2/HLA-A/CX…
PID_IL2_STAT5_PATHWAY	PID_IL2_STAT5_PATHWAY	30	0.789934	2.10435	2.94687e-06	8.26579e-05	7.18815e-05	1880	tags=43%, list=10%, signal=39%	LTA/IL2/IL2RG/FASLG/LCK/IL2RB/PRF1/JAK3/IL2RA/FOXP3/CCND2/CDK6/IL4
BIOCARTA_THELPER_PATHWAY	BIOCARTA_THELPER_PATHWAY	12	0.911475	2.03526	2.91383e-06	8.26579e-05	7.18815e-05	1301	tags=83%, list=7%, signal=78%	CD3E/CD3D/CD3G/CD2/ITGAL/CD247/CD28/PTPRC/CD4/ITGB2
REACTOME_FC_EPSILON_RECEPTOR_FCERI_SIGNALING	REACTOME_FC_EPSILON_RECEPTOR_FCERI_SIGNALING	131	0.563284	1.94877	3.03963e-06	8.422e-05	7.32399e-05	3207	tags=27%, list=17%, signal=23%	ITK/RASGRP2/CARD11/TXK/GRAP2/LCP2/PSMB9/BTK/LAT/VAV1/FCER1A/PRKCQ/LAT2/NFATC2/PSMB10/PSMA8/PSMB11/PSMB8/FCER1G/RASGRP4/FYN/SYK/MS4A2/RASGRP1/PSME2/LYN/NFKB1/ITPR2/PSMA2/PSME1/TEC/PIK3CA/PSMB2/PIK3R2/PSMA1/PSMB1
REACTOME_INTERLEUKIN_RECEPTOR_SHC_SIGNALING	REACTOME_INTERLEUKIN_RECEPTOR_SHC_SIGNALING	27	0.795034	2.0955	3.26684e-06	8.94248e-05	7.77661e-05	1412	tags=52%, list=7%, signal=48%	IL2/IL2RG/IL2RB/CSF2/JAK3/IL3/IL2RA/CSF2RB/IL5RA/INPP5D/PIK3CD/CSF2RA/PTPN6/IL3RA
BIOCARTA_CTL_PATHWAY	BIOCARTA_CTL_PATHWAY	13	0.906412	2.07039	3.65896e-06	9.89661e-05	8.60634e-05	1446	tags=92%, list=7%, signal=85%	CD3E/CD3D/CD3G/FASLG/GZMB/ITGAL/CD247/PRF1/FAS/B2M/ITGB2/HLA-A
BIOCARTA_CLASSIC_PATHWAY	BIOCARTA_CLASSIC_PATHWAY	14	0.887035	2.07255	4.25176e-06	0.000113647	9.88304e-05	1893	tags=86%, list=10%, signal=77%	C7/C1QA/C4A/C1QB/C4B/C1QC/C1S/C6/C3/C2/C8A/C1R
PID_CXCR3_PATHWAY	PID_CXCR3_PATHWAY	43	0.721859	2.05632	4.92318e-06	0.000130064	0.000113107	1301	tags=23%, list=7%, signal=22%	CXCR3/CXCL13/CXCL10/CXCL9/ITGAL/CXCL11/PIK3CD/CCL11/GNG2/ITGB2
BIOCARTA_MHC_PATHWAY	BIOCARTA_MHC_PATHWAY	12	0.904311	2.01926	5.71446e-06	0.000149233	0.000129777	1525	tags=83%, list=8%, signal=77%	HLA-DRB5/PSMB9/CD74/HLA-DRA/HLA-DRB1/TAP1/B2M/PSMB8/HLA-A/TAP2
REACTOME_DAP12_SIGNALING	REACTOME_DAP12_SIGNALING	29	0.776745	2.06515	6.23807e-06	0.000161056	0.000140058	1725	tags=45%, list=9%, signal=41%	KLRK1/LCK/KLRC2/GRAP2/KLRD1/LCP2/BTK/LAT/B2M/TYROBP/HLA-E/FYN/SYK
BIOCARTA_NKCELLS_PATHWAY	BIOCARTA_NKCELLS_PATHWAY	20	0.835989	2.07482	1.44117e-05	0.000367903	0.000319938	1725	tags=65%, list=9%, signal=59%	KLRC3/KLRC1/KLRC2/KLRC4/KLRD1/LAT/VAV1/PTK2B/B2M/IL18/PTPN6/HLA-A/SYK
REACTOME_A_TETRASACCHARIDE_LINKER_SEQUENCE_IS_REQUIRED_FOR_GAG_SYNTHESIS	REACTOME_A_TETRASACCHARIDE_LINKER_SEQUENCE_IS_REQUIRED_FOR_GAG_SYNTHESIS	26	-0.760444	-2.06646	1.46915e-05	0.000370879	0.000322526	2251	tags=54%, list=12%, signal=48%	GPC6/CSPG4/B3GAT2/SDC1/SDC2/GPC1/SDC4/GPC3/NCAN/B3GAT1/BCAN/GPC2/CSPG5/GPC5
PID_TCR_JNK_PATHWAY	PID_TCR_JNK_PATHWAY	14	0.871846	2.03706	1.71754e-05	0.00042882	0.000372912	640	tags=36%, list=3%, signal=35%	PRKCB/MAP4K1/GRAP2/LCP2/LAT
BIOCARTA_BLYMPHOCYTE_PATHWAY	BIOCARTA_BLYMPHOCYTE_PATHWAY	12	0.89143	1.9905	1.82093e-05	0.000449691	0.000391063	1301	tags=83%, list=7%, signal=78%	CR2/ITGAL/PTPRC/CR1/HLA-DRB5/CD80/HLA-DRA/HLA-DRB1/CD40/ITGB2
BIOCARTA_COMP_PATHWAY	BIOCARTA_COMP_PATHWAY	19	0.819516	2.02046	2.16004e-05	0.000527699	0.000458901	1932	tags=68%, list=10%, signal=62%	C7/C1QA/C4A/C1QB/C4B/C1QC/C1S/C6/C3/C2/C8A/C1R/CFB
REACTOME_INITIAL_TRIGGERING_OF_COMPLEMENT	REACTOME_INITIAL_TRIGGERING_OF_COMPLEMENT	22	0.803899	2.02739	2.23265e-05	0.000539636	0.000469282	2553	tags=77%, list=13%, signal=67%	GZMM/CFP/C1QA/C4A/C1QB/C4B/C1QC/C1S/FCN1/C3/C2/C1R/CFB/CRP/FCN3/FCN2/MASP2
KEGG_CYTOSOLIC_DNA_SENSING_PATHWAY	KEGG_CYTOSOLIC_DNA_SENSING_PATHWAY	53	0.65268	1.93869	2.49865e-05	0.000597572	0.000519664	2360	tags=32%, list=12%, signal=28%	CXCL10/IFNB1/ZBP1/CCL5/AIM2/CCL4/IRF7/IL18/CCL4L2/DDX58/IFNA4/IKBKE/CASP1/STING1/NFKB1/IFNA10/RIPK3
PID_IL27_PATHWAY	PID_IL27_PATHWAY	26	0.783728	2.05535	2.54747e-05	0.000602902	0.000524299	1260	tags=46%, list=7%, signal=43%	IL17A/IFNG/IL12B/IL2/TBX21/STAT4/EBI3/IL12RB1/IL27/IL18/IL27RA/STAT1
PID_FCER1_PATHWAY	PID_FCER1_PATHWAY	59	0.631329	1.90479	3.63337e-05	0.000851034	0.000740081	2877	tags=37%, list=15%, signal=32%	ITK/PRKCB/HCLS1/LCP2/BTK/LAT/VAV1/WIPF1/FCER1A/LAT2/NFATC2/FCER1G/FYN/SYK/S1PR1/DOK1/MS4A2/LYN/NFKB1/PLA2G4A/FCGR2B/PIK3CA
BIOCARTA_TOB1_PATHWAY	BIOCARTA_TOB1_PATHWAY	19	0.809602	1.99602	3.78123e-05	0.000876629	0.000762339	509	tags=42%, list=3%, signal=41%	IFNG/CD3E/CD3D/CD3G/IL2/CD247/CD28/IL2RA
BIOCARTA_IL2RB_PATHWAY	BIOCARTA_IL2RB_PATHWAY	37	0.706959	1.97005	4.17086e-05	0.000957192	0.000832399	1743	tags=32%, list=9%, signal=30%	IL2RG/FASLG/IKZF3/IL2RB/JAK3/PIK3CG/IL2RA/SOCS1/FAS/PTPN6/SYK/NMI
REACTOME_DEFECTIVE_B4GALT7_CAUSES_EDS_PROGEROID_TYPE	REACTOME_DEFECTIVE_B4GALT7_CAUSES_EDS_PROGEROID_TYPE	20	-0.791737	-2.01607	4.34518e-05	0.000987225	0.000858516	2251	tags=60%, list=12%, signal=53%	GPC6/CSPG4/SDC1/SDC2/GPC1/SDC4/GPC3/NCAN/BCAN/GPC2/CSPG5/GPC5
REACTOME_FCERI_MEDIATED_NF_KB_ACTIVATION	REACTOME_FCERI_MEDIATED_NF_KB_ACTIVATION	81	0.589065	1.89941	4.79123e-05	0.00106722	0.000928085	3207	tags=26%, list=17%, signal=22%	RASGRP2/CARD11/PSMB9/FCER1A/PRKCQ/PSMB10/PSMA8/PSMB11/PSMB8/FCER1G/RASGRP4/MS4A2/RASGRP1/PSME2/LYN/NFKB1/PSMA2/PSME1/PSMB2/PSMA1/PSMB1
BIOCARTA_EOSINOPHILS_PATHWAY	BIOCARTA_EOSINOPHILS_PATHWAY	9	0.911359	1.87272	4.7473e-05	0.00106722	0.000928085	903	tags=78%, list=5%, signal=74%	CCL5/CSF2/HLA-DRB5/IL3/HLA-DRA/HLA-DRB1/CCL11
BIOCARTA_CSK_PATHWAY	BIOCARTA_CSK_PATHWAY	20	0.814777	2.02218	4.97755e-05	0.00109796	0.000954815	826	tags=55%, list=4%, signal=53%	CD3E/CD3D/CD3G/CD247/ZAP70/LCK/PTPRC/HLA-DRB5/CD4/HLA-DRA/HLA-DRB1
REACTOME_ANTIGEN_PRESENTATION_FOLDING_ASSEMBLY_AND_PEPTIDE_LOADING_OF_CLASS_I_MHC	REACTOME_ANTIGEN_PRESENTATION_FOLDING_ASSEMBLY_AND_PEPTIDE_LOADING_OF_CLASS_I_MHC	25	0.771562	2.00595	5.1154e-05	0.00111752	0.000971823	2381	tags=48%, list=12%, signal=42%	HLA-G/ERAP2/TAP1/HLA-F/B2M/HLA-B/HLA-E/HLA-A/TAP2/ERAP1/HLA-C/TAPBP
REACTOME_FCERI_MEDIATED_CA_2_MOBILIZATION	REACTOME_FCERI_MEDIATED_CA_2_MOBILIZATION	31	0.736175	1.97263	5.3862e-05	0.00116547	0.00101352	2836	tags=48%, list=15%, signal=41%	ITK/TXK/GRAP2/LCP2/BTK/LAT/VAV1/FCER1A/NFATC2/FCER1G/SYK/MS4A2/LYN/ITPR2/TEC
REACTOME_INTERLEUKIN_2_SIGNALING	REACTOME_INTERLEUKIN_2_SIGNALING	12	0.874965	1.95373	6.08163e-05	0.00130353	0.00113359	1725	tags=67%, list=9%, signal=61%	IL2/IL2RG/LCK/IL2RB/JAK3/IL2RA/PTK2B/SYK
BIOCARTA_DC_PATHWAY	BIOCARTA_DC_PATHWAY	17	0.830986	1.99907	6.17329e-05	0.00131081	0.00113992	1380	tags=76%, list=7%, signal=71%	IFNG/CD5/CD2/IFNB1/CD7/CSF2/IL13/IL3/TLR7/IL10/CD40/ITGAX/CD33
REACTOME_DAP12_INTERACTIONS	REACTOME_DAP12_INTERACTIONS	39	0.696916	1.95548	6.91221e-05	0.00145412	0.00126454	1725	tags=44%, list=9%, signal=40%	KLRK1/LCK/KLRC2/GRAP2/KLRD1/SIGLEC14/SIRPB1/LCP2/BTK/LAT/B2M/NCR2/TYROBP/HLA-B/HLA-E/FYN/SYK
REACTOME_CELL_SURFACE_INTERACTIONS_AT_THE_VASCULAR_WALL	REACTOME_CELL_SURFACE_INTERACTIONS_AT_THE_VASCULAR_WALL	137	0.502628	1.74977	7.14599e-05	0.00148951	0.00129532	2246	tags=31%, list=12%, signal=27%	FCAMR/SELL/VPREB3/IGLL1/SIRPG/CD2/CD48/ITGAL/VPREB1/SPN/LCK/CD244/JAML/MAG/SELPLG/DOK2/ITGA4/CD74/CD84/INPP5D/SELP/SELE/ANGPT1/F2/ITGB2/SLC7A7/ITGAX/FCER1G/PTPN6/GYPC/FYN/CEACAM3/L1CAM/PROC/PECAM1/ITGAM/PROCR/TEK/LYN/JCHAIN/OLR1/TGFB1
REACTOME_DISEASES_OF_IMMUNE_SYSTEM	REACTOME_DISEASES_OF_IMMUNE_SYSTEM	24	0.770422	1.96758	7.93503e-05	0.00163894	0.00142527	3351	tags=58%, list=17%, signal=48%	TLR10/BTK/TLR6/LY96/TLR4/TLR1/TLR3/NFKB2/NFKB1/CD36/IRAK4/TRAF3/UNC93B1/MYD88
BIOCARTA_IL2_PATHWAY	BIOCARTA_IL2_PATHWAY	22	0.777855	1.9617	9.59347e-05	0.00196364	0.00170763	509	tags=27%, list=3%, signal=27%	IL2/IL2RG/LCK/IL2RB/JAK3/IL2RA
REACTOME_CLEC7A_DECTIN_1_SIGNALING	REACTOME_CLEC7A_DECTIN_1_SIGNALING	100	0.540568	1.77558	0.000136035	0.00275957	0.0023998	3207	tags=23%, list=17%, signal=19%	CARD11/CCL17/CCL22/PSMB9/NFATC2/PSMB10/PSMA8/PSMB11/CLEC7A/PSMB8/SYK/NFKB2/RELB/MAP3K14/PSME2/NFKB1/CARD9/ITPR2/PSMA2/PSME1/PSMB2/PSMA1/PSMB1
REACTOME_INTERLEUKIN_21_SIGNALING	REACTOME_INTERLEUKIN_21_SIGNALING	10	0.8915	1.87995	0.000159457	0.00317796	0.00276364	1260	tags=60%, list=7%, signal=56%	IL21/IL2RG/IL21R/STAT4/JAK3/STAT1
PID_NFAT_TFPATHWAY	PID_NFAT_TFPATHWAY	45	0.654198	1.87194	0.000158349	0.00317796	0.00276364	2351	tags=44%, list=12%, signal=39%	CD40LG/IFNG/IL2/FASLG/TBX21/CSF2/IKZF1/CTLA4/IL3/IL2RA/FOXP3/IRF4/PRKCQ/NFATC2/DGKA/IL4/MAF/GBP3/EGR4/BATF3
REACTOME_C_TYPE_LECTIN_RECEPTORS_CLRS_	REACTOME_C_TYPE_LECTIN_RECEPTORS_CLRS_	140	0.481261	1.67794	0.000169082	0.00334047	0.00290496	2532	tags=26%, list=13%, signal=23%	CLEC4C/CARD11/CLEC10A/ICAM3/CCL17/CCL22/PSMB9/CD209/MUC13/NFATC2/PSMB10/PSMA8/PSMB11/CLEC7A/CLEC6A/CLEC4A/PSMB8/FCER1G/MUC5AC/CLEC4E/MUC5B/FYN/SYK/NFKB2/ICAM2/CLEC4D/MUC12/MUC3A/RELB/MAP3K14/PSME2/LYN/MUC16/NFKB1/PAK3/CARD9/ITPR2
REACTOME_HEMOSTASIS	REACTOME_HEMOSTASIS	617	0.354481	1.43155	0.000171945	0.00336775	0.00292868	2937	tags=23%, list=15%, signal=20%	FCAMR/SELL/VPREB3/IGLL1/GATA5/PRKCB/SIRPG/RASGRP2/P2RX5/CD2/GP1BA/CD48/ITGAL/IFNB1/VPREB1/SPN/LCK/FGG/P2RX1/F5/CD244/JAML/RAC2/HBD/CTSW/GP5/CLEC1B/MAG/PLEK/GNG8/P2RY12/PIK3CG/SELPLG/DOK2/DOCK2/ITGA4/LCP2/KIF19/NFE2/DOCK10/LAT/CD74/DGKB/IRF1/DOCK8/CD84/GNGT2/VAV1/FERMT3/PIK3R5/INPP5D/SELP/APBB1IP/SELE/PRKCQ/ORM2/MMRN1/SERPINF2/SERPIND1/GNG2/ANGPT1/F2/KNG1/DGKA/GNG4/ITGB2/SLC7A7/ITGAX/FGR/PDE10A/FC…
REACTOME_SIGNALING_BY_ERBB4	REACTOME_SIGNALING_BY_ERBB4	58	-0.603623	-1.9348	0.000179861	0.00349268	0.00303733	1716	tags=26%, list=9%, signal=24%	GABRG3/ERBB3/EGFR/ESR1/NRG1/GABRB2/GABRQ/S100B/CSN2/ERBB4/PGR/GABRA1/GABRB3/GABRG2/EGF
BIOCARTA_INFLAM_PATHWAY	BIOCARTA_INFLAM_PATHWAY	27	0.724199	1.9088	0.000199728	0.0038133	0.00331615	2246	tags=63%, list=12%, signal=56%	IFNG/IL2/IFNB1/CSF2/IL13/HLA-DRB5/IL3/CSF3/CD4/IL7/HLA-DRA/HLA-DRB1/IL10/CSF1/IL4/IL15/TGFB1
REACTOME_INTERLEUKIN_4_AND_INTERLEUKIN_13_SIGNALING	REACTOME_INTERLEUKIN_4_AND_INTERLEUKIN_13_SIGNALING	108	0.521066	1.74117	0.000198156	0.0038133	0.00331615	2384	tags=31%, list=12%, signal=27%	FCER2/IL17A/IL12B/IL2RG/FASLG/VCAM1/JAK3/IL13/CCL22/IL23R/IRF4/TNFRSF1B/CCL11/IL10/SOCS1/IL17F/IL18/NANOG/CCL2/STAT1/ITGB2/ITGAX/S1PR1/IL4/ITGAM/OPRD1/JAK2/BATF/HGF/TGFB1/MMP9/ICAM1/CD36
REACTOME_THE_ROLE_OF_NEF_IN_HIV_1_REPLICATION_AND_DISEASE_PATHOGENESIS	REACTOME_THE_ROLE_OF_NEF_IN_HIV_1_REPLICATION_AND_DISEASE_PATHOGENESIS	28	0.732154	1.93874	0.000209899	0.00397409	0.00345597	1686	tags=36%, list=9%, signal=33%	CD247/CD28/LCK/CD8B/DOCK2/CD4/B2M/HLA-A/HCK/FYN
PID_TXA2PATHWAY	PID_TXA2PATHWAY	56	0.611378	1.8331	0.000221061	0.00415083	0.00360966	2362	tags=41%, list=12%, signal=36%	BLK/PRKCB/LCK/VCAM1/PIK3CG/PTGDR/PLCB2/PIK3R5/SELE/PRKCQ/GNG2/FGR/TGM2/PIK3R6/HCK/FYN/SYK/GRK3/PTGIR/LYN/ARRB2/PRKCH/ICAM1
BIOCARTA_IL7_PATHWAY	BIOCARTA_IL7_PATHWAY	16	0.81208	1.93094	0.000231541	0.00431197	0.0037498	1743	tags=50%, list=9%, signal=46%	LCK/JAK3/IL7R/PIK3CG/IL7/PTK2B/FYN/NMI
REACTOME_INTERLEUKIN_12_FAMILY_SIGNALING	REACTOME_INTERLEUKIN_12_FAMILY_SIGNALING	56	0.608711	1.82511	0.000246324	0.00454999	0.00395678	2284	tags=27%, list=12%, signal=24%	IFNG/IL12B/STAT4/EBI3/IL12RB1/IL23R/IL27/IL10/CRLF1/LCP1/IL27RA/STAT1/JAK2/PSME2/SNRPA1
REACTOME_OAS_ANTIVIRAL_RESPONSE	REACTOME_OAS_ANTIVIRAL_RESPONSE	9	0.885948	1.82051	0.000275315	0.00504448	0.00438681	1274	tags=56%, list=7%, signal=52%	OASL/OAS2/OAS1/OAS3/DDX58
REACTOME_LTC4_CYSLTR_MEDIATED_IL4_PRODUCTION	REACTOME_LTC4_CYSLTR_MEDIATED_IL4_PRODUCTION	7	0.910538	1.77496	0.000284291	0.00516727	0.00449359	952	tags=71%, list=5%, signal=68%	CYSLTR2/DPEP3/DPEP1/DPEP2/CYSLTR1
KEGG_COMPLEMENT_AND_COAGULATION_CASCADES	KEGG_COMPLEMENT_AND_COAGULATION_CASCADES	69	0.572974	1.76811	0.000303582	0.00547412	0.00476044	2019	tags=42%, list=10%, signal=38%	CR2/C7/FGG/F5/CR1/C1QA/C4A/C1QB/C4B/C1QC/C1S/C6/SERPINF2/C3/SERPIND1/CFI/F2/KNG1/C2/C3AR1/F12/F11/C8A/SERPING1/PROC/C1R/CFB/CFH/C8G
REACTOME_IONOTROPIC_ACTIVITY_OF_KAINATE_RECEPTORS	REACTOME_IONOTROPIC_ACTIVITY_OF_KAINATE_RECEPTORS	10	-0.864759	-1.86845	0.000357322	0.00639241	0.005559	1045	tags=50%, list=5%, signal=47%	NCALD/GRIK3/GRIK5/GRIK4/GRIK2
BIOCARTA_CYTOKINE_PATHWAY	BIOCARTA_CYTOKINE_PATHWAY	19	0.764603	1.88508	0.000366128	0.00649877	0.00565149	2046	tags=63%, list=11%, signal=57%	IL17A/IFNG/IL2/IFNB1/IL16/IL13/IL3/IL10/IL18/IL4/IL15/IL9
REACTOME_HEPARAN_SULFATE_HEPARIN_HS_GAG_METABOLISM	REACTOME_HEPARAN_SULFATE_HEPARIN_HS_GAG_METABOLISM	55	-0.586847	-1.8585	0.000391216	0.00689025	0.00599194	2251	tags=33%, list=12%, signal=29%	GPC6/CSPG4/B3GAT2/SDC1/SDC2/GPC1/NDST4/SDC4/NDST3/GPC3/NCAN/B3GAT1/BCAN/GPC2/HS6ST3/CSPG5/GPC5/HS3ST4
REACTOME_RUNX1_AND_FOXP3_CONTROL_THE_DEVELOPMENT_OF_REGULATORY_T_LYMPHOCYTES_TREGS_	REACTOME_RUNX1_AND_FOXP3_CONTROL_THE_DEVELOPMENT_OF_REGULATORY_T_LYMPHOCYTES_TREGS_	10	0.877481	1.85039	0.000415448	0.00726076	0.00631414	1043	tags=70%, list=5%, signal=66%	IFNG/IL2/CTLA4/CR1/IL2RA/FOXP3/NFATC2
REACTOME_G_ALPHA_Q_SIGNALLING_EVENTS	REACTOME_G_ALPHA_Q_SIGNALLING_EVENTS	215	0.434811	1.59918	0.00043098	0.0074747	0.00650019	2728	tags=31%, list=14%, signal=27%	RASGRP2/P2RY10/CASR/PROK2/XCR1/RGSL1/XCL2/UTS2/RGS13/GNG8/RGS18/BTK/CYSLTR2/MCHR2/DGKB/GNGT2/FFAR3/XCL1/PLCB2/FPR2/GPR65/CYSLTR1/PRKCQ/PROKR1/PTAFR/PROK1/CCL23/GNG2/CCKAR/F2/AGT/KNG1/GPR132/BRS3/DGKA/GNG4/NPFFR1/RGS1/CHRM5/TAC3/FFAR1/LPAR4/HCRT/UTS2B/GHRL/RASGRP1/LPAR5/NPSR1/RGS4/FFAR4/TAC1/LPAR6/RGS5/RGS19/GNRHR/HCRTR2/PRKCH/GPR68/PTGER1/GCG/ITPR2/DGKG/RPS6KA1/F2RL2/UTS2R/MMP3/RGS16
BIOCARTA_MONOCYTE_PATHWAY	BIOCARTA_MONOCYTE_PATHWAY	11	0.853376	1.86812	0.000495013	0.00852023	0.00740941	2362	tags=82%, list=12%, signal=72%	SELL/ITGAL/ITGA4/SELP/SELE/ITGB2/PECAM1/ITGAM/ICAM1
REACTOME_NUCLEOTIDE_BINDING_DOMAIN_LEUCINE_RICH_REPEAT_CONTAINING_RECEPTOR_NLR_SIGNALING_PATHWAYS	REACTOME_NUCLEOTIDE_BINDING_DOMAIN_LEUCINE_RICH_REPEAT_CONTAINING_RECEPTOR_NLR_SIGNALING_PATHWAYS	55	0.595551	1.7766	0.00052436	0.00895749	0.00778967	2806	tags=31%, list=14%, signal=27%	AIM2/PSTPIP1/BIRC3/MEFV/NLRP1/NLRP3/CASP1/TNFAIP3/NFKB2/P2RX7/CYLD/NOD2/CASP4/NFKB1/NLRC4/CARD9/IRAK1
REACTOME_LEISHMANIA_INFECTION	REACTOME_LEISHMANIA_INFECTION	248	0.407588	1.5187	0.000588942	0.00998565	0.00868378	3508	tags=35%, list=18%, signal=29%	CD3G/CD247/GPR15/PSTPIP1/GHRHR/GPR25/WAS/GNG8/NCKAP1L/BTK/CYSLTR2/DPEP3/DPEP1/DPEP2/GNGT2/VAV1/MEFV/PTGDR/WIPF1/CYFIP2/INSL3/IL10/CYSLTR1/PTGER2/CD163/HTR4/C3/IAPP/GPBAR1/GNG2/CTSG/IL18/FCGR3A/GNG4/FCGR1A/FGR/C3AR1/HRH2/ADRB2/HCK/SCT/GIP/CALCR/GPR150/NLRP3/NT5E/FYN/SYK/CASP1/CALCB/NFKB2/CYBA/P2RX7/VIPR2/GPR83/GPR84/LHCGR/NPSR1/PTGIR/LYN/NFKB1/SCTR/ELMO1/GCG/ITPR2/FCGR2A/VIP/RAMP3/GPR20/ADRB3/PTGE…
REACTOME_DOWNSTREAM_SIGNALING_EVENTS_OF_B_CELL_RECEPTOR_BCR_	REACTOME_DOWNSTREAM_SIGNALING_EVENTS_OF_B_CELL_RECEPTOR_BCR_	81	0.542672	1.74982	0.000619812	0.0103545	0.00900454	4121	tags=28%, list=21%, signal=22%	PRKCB/CARD11/PSMB9/NFATC2/PSMB10/PSMA8/PSMB11/PSMB8/RASGRP1/PSME2/NFKB1/NFKBIE/PSMA2/PSME1/PSMB2/PSMA1/PSMB1/REL/NFATC3/PSMA6/NFKBIB/KRAS/RASGRP3
KEGG_SYSTEMIC_LUPUS_ERYTHEMATOSUS	KEGG_SYSTEMIC_LUPUS_ERYTHEMATOSUS	134	0.476998	1.6538	0.000618713	0.0103545	0.00900454	2019	tags=28%, list=10%, signal=26%	CD40LG/IFNG/C7/CD28/HLA-DQA2/HLA-DOA/HLA-DRB5/HLA-DQA1/HLA-DOB/HLA-DQB1/HLA-DPB1/CD80/C1QA/HLA-DMB/C4A/HLA-DPA1/C1QB/HLA-DRA/C4B/HLA-DRB1/C1QC/C1S/HLA-DMA/IL10/C6/CD40/CD86/C3/CTSG/C2/FCGR3A/FCGR1A/GRIN2A/TRIM21/C8A/C1R/H2AC12/C8G
REACTOME_TNF_RECEPTOR_SUPERFAMILY_TNFSF_MEMBERS_MEDIATING_NON_CANONICAL_NF_KB_PATHWAY	REACTOME_TNF_RECEPTOR_SUPERFAMILY_TNFSF_MEMBERS_MEDIATING_NON_CANONICAL_NF_KB_PATHWAY	17	0.790575	1.90185	0.000629965	0.0104473	0.00908524	1280	tags=53%, list=7%, signal=49%	CD40LG/LTB/LTA/TNFRSF13C/TNFSF14/TNFSF13B/BIRC3/CD40/TNFSF11
HALLMARK_KRAS_SIGNALING_UP	HALLMARK_KRAS_SIGNALING_UP	200	0.429978	1.56391	0.000665541	0.0109573	0.00952876	2274	tags=28%, list=12%, signal=25%	CXCL10/IL2RG/CD37/ANXA10/PIGR/CSF2/MAP4K1/IKZF1/HKDC1/IL7R/IL10RA/MMP10/IRF8/TRAF1/DOCK2/TLR8/ADAMDEC1/CIDEA/BIRC3/SNAP25/TNFRSF1B/PDCD1LG2/CCL20/CMKLR1/ABCB1/LAT2/CTSS/TNNT2/LCP1/LAPTM5/HSD11B1/CCND2/ITGB2/CLEC4A/PSMB8/PRDM1/CSF2RA/FCER1G/LY96/C3AR1/ST6GAL1/GYPC/CFHR2/ETS1/TNFAIP3/GLRX/TMEM158/ADAM8/CFB/PECAM1/CFH/SPON1/GFPT2/TMEM176B/PEG3
REACTOME_DECTIN_1_MEDIATED_NONCANONICAL_NF_KB_SIGNALING	REACTOME_DECTIN_1_MEDIATED_NONCANONICAL_NF_KB_SIGNALING	62	0.579093	1.76736	0.00068893	0.0112608	0.00979267	3207	tags=26%, list=17%, signal=22%	CCL17/CCL22/PSMB9/PSMB10/PSMA8/PSMB11/PSMB8/NFKB2/RELB/MAP3K14/PSME2/PSMA2/PSME1/PSMB2/PSMA1/PSMB1
KEGG_PROTEASOME	KEGG_PROTEASOME	44	0.618345	1.76387	0.000719074	0.0116695	0.0101481	3207	tags=27%, list=17%, signal=23%	IFNG/PSMB9/PSMB10/PSMA8/PSMB11/PSMB8/PSME2/PSMA2/PSME1/PSMB2/PSMA1/PSMB1
REACTOME_HOST_INTERACTIONS_OF_HIV_FACTORS	REACTOME_HOST_INTERACTIONS_OF_HIV_FACTORS	131	0.483227	1.6718	0.000729677	0.0117576	0.0102247	3286	tags=19%, list=17%, signal=16%	CD247/CD28/LCK/APOBEC3G/CD8B/DOCK2/PSMB9/CD4/PSMB10/PSMA8/PSMB11/B2M/PSMB8/HLA-A/HCK/FYN/PSME2/ELMO1/NUP210/PSMA2/PSME1/PSMB2/PSMA1/PSMB1/NPM1
BIOCARTA_LAIR_PATHWAY	BIOCARTA_LAIR_PATHWAY	17	0.780753	1.87822	0.000850679	0.0136109	0.0118364	1301	tags=59%, list=7%, signal=55%	C7/ITGAL/VCAM1/SELPLG/ITGA4/SELP/C6/C3/KNG1/ITGB2
PID_A6B1_A6B4_INTEGRIN_PATHWAY	PID_A6B1_A6B4_INTEGRIN_PATHWAY	46	-0.579374	-1.77636	0.000930055	0.0147768	0.0128503	4202	tags=43%, list=22%, signal=34%	COL17A1/RXRA/AKT1/ERBB2/CDH1/MST1/YWHAQ/RPS6KB1/RXRG/ITGA6/LAMB1/ITGB4/LAMC3/LAMB2/ERBB3/PRKCA/IL1A/EGFR/LAMA1/EGF
REACTOME_FCGR_ACTIVATION	REACTOME_FCGR_ACTIVATION	12	0.818682	1.82805	0.000945213	0.0149134	0.012969	2601	tags=83%, list=13%, signal=72%	CD3G/CD247/FCGR3A/FCGR1A/FGR/HCK/FYN/SYK/LYN/FCGR2A
BIOCARTA_LECTIN_PATHWAY	BIOCARTA_LECTIN_PATHWAY	12	0.814867	1.81954	0.00101133	0.0158464	0.0137805	3061	tags=75%, list=16%, signal=63%	C7/C4A/C4B/C6/C3/C2/C8A/MASP2/MASP1
REACTOME_DEFECTIVE_EXT2_CAUSES_EXOSTOSES_2	REACTOME_DEFECTIVE_EXT2_CAUSES_EXOSTOSES_2	14	-0.771464	-1.80725	0.00102777	0.015885	0.013814	2251	tags=64%, list=12%, signal=57%	GPC4/GPC6/SDC1/SDC2/GPC1/SDC4/GPC3/GPC2/GPC5
REACTOME_TRANSMISSION_ACROSS_CHEMICAL_SYNAPSES	REACTOME_TRANSMISSION_ACROSS_CHEMICAL_SYNAPSES	269	-0.366437	-1.43967	0.00102549	0.015885	0.013814	2065	tags=22%, list=11%, signal=20%	LIN7A/SLC6A11/GLRB/PRKAA2/CACNA2D3/GNAT3/ABAT/PRKAG3/GABRG3/GLRA3/PRKCA/CHRNA1/CACNB3/PPFIA4/GRIA3/GNG7/RPS6KA6/SLC17A7/LIN7B/PPFIA3/PLCB1/GABRR3/GRIN2D/KCNJ9/PRKAR2B/NCALD/CHRNB2/GRIN1/MAOA/NRG1/GABRB2/KCNJ16/SYN2/CHAT/GABRQ/RIMS1/APBA1/ADCY8/GRIK3/SLC18A3/SYN3/CHRNA9/GAD2/GRIK5/ADCY1/GABRA4/GRIK4/GRIK2/CACNG4/ERBB4/SLC6A4/MAPT/GABRA1/TUBB4A/SLC1A6/GLRA2/GABRB3/GRIN2C/GABRG2/GRIA2
REACTOME_GPVI_MEDIATED_ACTIVATION_CASCADE	REACTOME_GPVI_MEDIATED_ACTIVATION_CASCADE	35	0.668217	1.83391	0.00111872	0.0171739	0.0149349	2317	tags=43%, list=12%, signal=38%	LCK/RAC2/CLEC1B/PIK3CG/LCP2/LAT/VAV1/PIK3R5/FCER1G/PTPN6/PIK3R6/FYN/SYK/LYN/RHOG
BIOCARTA_GRANULOCYTES_PATHWAY	BIOCARTA_GRANULOCYTES_PATHWAY	15	0.779176	1.85669	0.00114376	0.0172222	0.0149768	2362	tags=73%, list=12%, signal=64%	SELL/IFNG/ITGAL/SELPLG/CSF3/SELP/ITGB2/ICAM2/PECAM1/ITGAM/ICAM1
BIOCARTA_STATHMIN_PATHWAY	BIOCARTA_STATHMIN_PATHWAY	20	0.74803	1.85652	0.00113448	0.0172222	0.0149768	1122	tags=30%, list=6%, signal=28%	CD3E/CD3D/CD3G/CD2/CD247/CAMK4
REACTOME_PHASE_II_CONJUGATION_OF_COMPOUNDS	REACTOME_PHASE_II_CONJUGATION_OF_COMPOUNDS	105	-0.476898	-1.67454	0.00115129	0.0172222	0.0149768	3454	tags=33%, list=18%, signal=28%	SULT1E1/GGT6/NAT1/MGST3/OPLAH/GSTM5/MAT1A/SULT1A2/SLC26A2/UGT2A1/ACSM2B/GSTA1/GSTO2/SULT6B1/GSTM2/GSTA3/PODXL2/GSTA4/GSTA5/UGT2B11/GLYATL3/GLYATL2/ACSM2A/GSTT2B/SULT2B1/SULT1C4/GLYATL1/UGT2A3/UGT1A1/GSTM3/NAT2/ACSM1/UGT1A8/UGT1A7/UGT2B4
REACTOME_NEURONAL_SYSTEM	REACTOME_NEURONAL_SYSTEM	410	-0.338377	-1.38492	0.00115219	0.0172222	0.0149768	2159	tags=22%, list=11%, signal=20%	TSPOAP1/KCNQ4/LIN7A/SLC6A11/GLRB/HCN2/SYT10/PRKAA2/CACNA2D3/SLITRK3/GNAT3/KCNN1/ABAT/PRKAG3/GABRG3/KCNMB4/GLRA3/PRKCA/KCNN4/CHRNA1/CACNB3/NRXN1/PPFIA4/GRIA3/GNG7/RPS6KA6/SLC17A7/LIN7B/NTRK3/PPFIA3/DLGAP1/SLITRK5/PLCB1/GABRR3/GJD2/GRIN2D/KCNA4/KCNJ9/KCNJ11/PRKAR2B/NCALD/CHRNB2/GRIN1/KCNQ2/SHANK1/SHANK2/SLITRK6/MAOA/HOMER2/NRG1/GABRB2/KCNJ16/KCNK3/SYN2/CHAT/GABRQ/RIMS1/APBA1/KCNK2/ADCY8/GRIK3/KCNF1…
REACTOME_CREATION_OF_C4_AND_C2_ACTIVATORS	REACTOME_CREATION_OF_C4_AND_C2_ACTIVATORS	14	0.780486	1.8236	0.00116902	0.0173596	0.0150963	3061	tags=79%, list=16%, signal=66%	C1QA/C1QB/C1QC/C1S/FCN1/C1R/CRP/FCN3/FCN2/MASP2/MASP1
REACTOME_ENDOSOMAL_VACUOLAR_PATHWAY	REACTOME_ENDOSOMAL_VACUOLAR_PATHWAY	11	0.838351	1.83523	0.00118088	0.0173995	0.015131	2369	tags=82%, list=12%, signal=72%	HLA-G/HLA-F/CTSS/B2M/HLA-B/HLA-E/HLA-A/HLA-C/LNPEP
REACTOME_ACTIVATION_OF_C3_AND_C5	REACTOME_ACTIVATION_OF_C3_AND_C5	7	0.885247	1.72566	0.00118702	0.0173995	0.015131	1932	tags=86%, list=10%, signal=77%	CFP/C4A/C4B/C3/C2/CFB
KEGG_LEUKOCYTE_TRANSENDOTHELIAL_MIGRATION	KEGG_LEUKOCYTE_TRANSENDOTHELIAL_MIGRATION	115	0.473092	1.59852	0.00120675	0.0175752	0.0152838	2362	tags=24%, list=12%, signal=22%	ITK/PRKCB/ITGAL/TXK/VCAM1/RAC2/PIK3CG/ITGA4/RHOH/NCF1/NCF4/VAV1/PIK3R5/PIK3CD/PTK2B/CYBB/CTNNA2/ITGB2/CLDN20/RASSF5/MYL10/NOX3/CYBA/PECAM1/ITGAM/NCF2/MMP9/ICAM1
REACTOME_ESTROGEN_DEPENDENT_GENE_EXPRESSION	REACTOME_ESTROGEN_DEPENDENT_GENE_EXPRESSION	150	-0.435015	-1.59485	0.00123169	0.0178242	0.0155004	4079	tags=27%, list=21%, signal=22%	GTF2F2/H3-3B/H2BC7/H2AX/H3C7/H2AB1/H3C4/FOS/H3C2/KANK1/H2AC6/H2BU1/H2BC6/H4C11/H3C10/H4C5/KDM4B/H2AC8/H4C14/H2BC5/TFF3/MYB/H2BC8/H3C6/H2AJ/H4C8/GREB1/H2BC21/H2BC10/H2BC14/FOSB/H3C11/ESR1/H2BC3/FOXA1/H3C8/H3C3/GATA3/ERBB4/PGR/CITED1
REACTOME_ANTIVIRAL_MECHANISM_BY_IFN_STIMULATED_GENES	REACTOME_ANTIVIRAL_MECHANISM_BY_IFN_STIMULATED_GENES	82	0.519695	1.68146	0.00146913	0.0209928	0.0182559	1658	tags=17%, list=9%, signal=16%	OASL/OAS2/IFIT1/UBE2L6/HERC5/OAS1/ISG15/UBA7/OAS3/USP18/STAT1/DDX58/MX2/MX1
REACTOME_PROTEIN_PROTEIN_INTERACTIONS_AT_SYNAPSES	REACTOME_PROTEIN_PROTEIN_INTERACTIONS_AT_SYNAPSES	87	-0.493273	-1.66943	0.00146815	0.0209928	0.0182559	4489	tags=45%, list=23%, signal=35%	NLGN4X/SLITRK4/LRRTM3/SYT12/LRRC4B/LRFN4/PPFIA1/EPB41L1/SHARPIN/DLG2/FLOT1/LRFN1/SYT7/STXBP1/CASK/PTPRS/PTPRF/SYT9/LIN7A/SYT10/SLITRK3/NRXN1/PPFIA4/GRIA3/LIN7B/NTRK3/PPFIA3/DLGAP1/SLITRK5/GRIN2D/GRIN1/SHANK1/SHANK2/SLITRK6/HOMER2/APBA1/IL1RAPL2/GRIN2C/LRRTM4
REACTOME_INTERLEUKIN_20_FAMILY_SIGNALING	REACTOME_INTERLEUKIN_20_FAMILY_SIGNALING	26	0.702343	1.84192	0.00149775	0.0210069	0.0182681	2589	tags=50%, list=13%, signal=43%	IFNL2/IL26/IFNL3/IFNL1/STAT4/JAK3/IL24/IL19/STAT1/JAK2/IL22/STAT2/IL20RB
REACTOME_INFLAMMASOMES	REACTOME_INFLAMMASOMES	20	0.741672	1.84074	0.00148496	0.0210069	0.0182681	2386	tags=50%, list=12%, signal=44%	AIM2/PSTPIP1/MEFV/NLRP1/NLRP3/CASP1/NFKB2/P2RX7/NFKB1/NLRC4
REACTOME_RHO_GTPASES_ACTIVATE_PKNS	REACTOME_RHO_GTPASES_ACTIVATE_PKNS	94	-0.491568	-1.70524	0.00149785	0.0210069	0.0182681	3796	tags=36%, list=20%, signal=29%	H2BC7/H2AX/H3C7/H2AB1/H3C4/YWHAQ/AR/H3C2/RHOC/H2AC6/H2BU1/H2BC6/H4C11/MYH14/H3C10/H4C5/PAK1/H2AC8/H4C14/H2BC5/H2BC8/H3C6/H2AJ/H4C8/H2BC21/H2BC10/MYH11/H2BC14/RHOB/H3C11/PPP1R14A/H2BC3/H3C8/H3C3
REACTOME_DNA_METHYLATION	REACTOME_DNA_METHYLATION	65	-0.528171	-1.71664	0.00160092	0.0223147	0.0194055	4043	tags=45%, list=21%, signal=35%	H3-3B/H2BC7/H2AX/H3C7/H2AB1/H3C4/H3C2/H2AC6/H2BU1/H2BC6/H4C11/DNMT3B/H3C10/H4C5/H2AC8/H4C14/H2BC5/DNMT3L/H2BC8/H3C6/H2AJ/H4C8/H2BC21/H2BC10/H2BC14/H3C11/H2BC3/H3C8/H3C3
REACTOME_PARASITE_INFECTION	REACTOME_PARASITE_INFECTION	59	0.555723	1.67668	0.00162658	0.0225341	0.0195962	2370	tags=25%, list=12%, signal=22%	CD3G/CD247/WAS/NCKAP1L/BTK/VAV1/WIPF1/CYFIP2/FCGR3A/FGR/HCK/FYN/SYK/LYN/ELMO1
REACTOME_CYTOSOLIC_SENSORS_OF_PATHOGEN_ASSOCIATED_DNA_	REACTOME_CYTOSOLIC_SENSORS_OF_PATHOGEN_ASSOCIATED_DNA_	62	0.558519	1.70457	0.00167707	0.0230928	0.0200821	3351	tags=24%, list=17%, signal=20%	NLRP4/ZBP1/NLRC3/IRF7/TRIM21/TLR3/IFI16/NFKB2/STING1/NFKB1/RIPK3/CGAS/POLR3G/PRKDC/MYD88
REACTOME_INTERLEUKIN_27_SIGNALING	REACTOME_INTERLEUKIN_27_SIGNALING	11	0.825685	1.80751	0.00170157	0.0232889	0.0202527	2107	tags=55%, list=11%, signal=49%	EBI3/IL27/CRLF1/IL27RA/STAT1/JAK2
REACTOME_SIGNALING_BY_NUCLEAR_RECEPTORS	REACTOME_SIGNALING_BY_NUCLEAR_RECEPTORS	296	-0.351233	-1.38568	0.00172916	0.0235249	0.0204578	4094	tags=26%, list=21%, signal=21%	NR1H2/GTF2F2/DHRS3/H3-3B/RXRA/AKT1/IGF1R/ANGPTL3/ZDHHC21/H2BC7/H2AX/H3C7/H2AB1/GNG13/H3C4/ABCG1/FOS/H3C2/RXRG/SPHK1/KANK1/RDH13/PDK3/H2AC6/H2BU1/H2BC6/CYP26B1/RARA/H4C11/PDK2/AKR1C3/H3C10/CRABP1/CAV1/H4C5/KDM4B/H2AC8/H4C14/ALDH8A1/H2BC5/ALDH1A3/SCD/GNAT3/TFF3/FASN/MYB/CAV2/H2BC8/H3C6/H2AJ/H4C8/GNG7/GREB1/CYP26A1/H2BC21/H2BC10/H2BC14/ABCG8/FOSB/H3C11/EGFR/HSPB1/ESR1/H2BC3/FOXA1/H3C8/ADH1C/H3C3/GAT…
REACTOME_RUNX1_REGULATES_TRANSCRIPTION_OF_GENES_INVOLVED_IN_BCR_SIGNALING	REACTOME_RUNX1_REGULATES_TRANSCRIPTION_OF_GENES_INVOLVED_IN_BCR_SIGNALING	6	0.906723	1.70853	0.00180016	0.0240631	0.0209259	49	tags=33%, list=0%, signal=33%	BLK/PAX5
REACTOME_IRF3_MEDIATED_ACTIVATION_OF_TYPE_1_IFN	REACTOME_IRF3_MEDIATED_ACTIVATION_OF_TYPE_1_IFN	5	0.925005	1.70636	0.00179246	0.0240631	0.0209259	243	tags=40%, list=1%, signal=40%	NLRP4/ZBP1
KEGG_APOPTOSIS	KEGG_APOPTOSIS	87	0.510597	1.66449	0.0018005	0.0240631	0.0209259	3422	tags=38%, list=18%, signal=31%	FASLG/IL3/PIK3CG/BIRC3/CSF2RB/PIK3R5/PIK3CD/CASP10/FAS/NTRK1/CHP2/IL3RA/IRAK3/MAP3K14/NFKB1/AKT3/DFFB/ATM/IRAK4/EXOG/TNFRSF10C/TRAF2/IRAK1/TNFSF10/PIK3CA/PIK3R2/TNFRSF10A/IL1R1/MYD88/TRADD/PPP3CC/CASP7/CFLAR
BIOCARTA_LYMPHOCYTE_PATHWAY	BIOCARTA_LYMPHOCYTE_PATHWAY	9	0.849112	1.74481	0.00184714	0.0245401	0.0213407	2362	tags=78%, list=12%, signal=68%	SELL/ITGAL/ITGA4/SELE/ITGB2/PECAM1/ICAM1
HALLMARK_HYPOXIA	HALLMARK_HYPOXIA	199	-0.393902	-1.49822	0.00185779	0.0245401	0.0213407	5624	tags=45%, list=29%, signal=32%	JUN/DDIT3/HDLBP/PGK1/PPP1R15A/TIPARP/UGP2/PLIN2/CCN2/SLC25A1/ATP7A/CCN5/GYS1/ERRFI1/KDM3A/FBP1/COL5A1/ENO3/GBE1/TPD52/PGF/DDIT4/GALK1/PPARGC1A/STC2/RRAGD/SRPX/IRS2/NDST1/CAVIN1/CASP6/PFKL/MXI1/KDELR3/TMEM45A/PKP1/GPC4/MAFF/ADORA2B/PDGFB/ACKR3/FOS/SLC37A4/P4HA1/IGFBP3/GAPDHS/PAM/PDK3/AK4/CHST3/ALDOC/CDKN1A/VLDLR/CAV1/EFNA3/BNIP3L/ILVBL/NEDD4L/CDKN1C/PHKG1/IER3/PRKCA/NDRG1/SDC2/PPFIA4/SERPINE1/CSRP…
REACTOME_ZBP1_DAI_MEDIATED_INDUCTION_OF_TYPE_I_IFNS	REACTOME_ZBP1_DAI_MEDIATED_INDUCTION_OF_TYPE_I_IFNS	21	0.71061	1.78824	0.00189417	0.024876	0.0216328	2360	tags=29%, list=12%, signal=25%	NLRP4/ZBP1/TLR3/NFKB2/NFKB1/RIPK3
REACTOME_NEGATIVE_REGULATORS_OF_DDX58_IFIH1_SIGNALING	REACTOME_NEGATIVE_REGULATORS_OF_DDX58_IFIH1_SIGNALING	34	0.638151	1.74453	0.00191187	0.0249641	0.0217095	1857	tags=29%, list=10%, signal=27%	NLRC5/UBE2L6/HERC5/ISG15/IFIH1/UBA7/DDX58/IKBKE/TNFAIP3/CYLD
REACTOME_METAL_SEQUESTRATION_BY_ANTIMICROBIAL_PROTEINS	REACTOME_METAL_SEQUESTRATION_BY_ANTIMICROBIAL_PROTEINS	6	-0.896859	-1.67584	0.00197675	0.0256638	0.0223179	368	tags=67%, list=2%, signal=65%	S100A8/S100A7A/S100A9/S100A7
REACTOME_NEF_MEDIATES_DOWN_MODULATION_OF_CELL_SURFACE_RECEPTORS_BY_RECRUITING_THEM_TO_CLATHRIN_ADAPTERS	REACTOME_NEF_MEDIATES_DOWN_MODULATION_OF_CELL_SURFACE_RECEPTORS_BY_RECRUITING_THEM_TO_CLATHRIN_ADAPTERS	21	0.708783	1.78364	0.00200451	0.0258763	0.0225027	1446	tags=29%, list=7%, signal=26%	CD28/LCK/CD8B/CD4/B2M/HLA-A
REACTOME_NON_INTEGRIN_MEMBRANE_ECM_INTERACTIONS	REACTOME_NON_INTEGRIN_MEMBRANE_ECM_INTERACTIONS	59	-0.536589	-1.72497	0.00203664	0.0261427	0.0227343	3204	tags=46%, list=17%, signal=38%	PDGFB/DDR1/FN1/CASK/COL5A3/ITGB5/TTR/ITGA6/ITGA2/LAMB1/ITGB4/LAMC3/COL10A1/THBS1/FGF2/LAMB2/SDC1/PRKCA/TNC/NRXN1/SDC2/PDGFA/SDC4/LAMA1/COL11A1/NTN4/COL2A1
BIOCARTA_BCR_PATHWAY	BIOCARTA_BCR_PATHWAY	33	0.625355	1.70098	0.00205347	0.0262106	0.0227934	2193	tags=24%, list=11%, signal=22%	CD79A/PRKCB/CD79B/BTK/VAV1/NFATC2/SYK/LYN
PID_IL2_PI3K_PATHWAY	PID_IL2_PI3K_PATHWAY	34	0.635454	1.73716	0.00209394	0.0265779	0.0231128	509	tags=18%, list=3%, signal=17%	IL2/IL2RG/LCK/IL2RB/JAK3/IL2RA
REACTOME_CD28_DEPENDENT_VAV1_PATHWAY	REACTOME_CD28_DEPENDENT_VAV1_PATHWAY	12	0.793637	1.77213	0.00214662	0.0270951	0.0235626	2365	tags=58%, list=12%, signal=51%	CD28/LCK/CD80/VAV1/CD86/FYN/PAK3
REACTOME_PLATELET_ACTIVATION_SIGNALING_AND_AGGREGATION	REACTOME_PLATELET_ACTIVATION_SIGNALING_AND_AGGREGATION	260	0.39081	1.45777	0.0021741	0.0272903	0.0237324	2937	tags=26%, list=15%, signal=22%	PRKCB/RASGRP2/GP1BA/LCK/FGG/F5/RAC2/CTSW/GP5/CLEC1B/PLEK/GNG8/P2RY12/PIK3CG/LCP2/LAT/DGKB/GNGT2/VAV1/FERMT3/PIK3R5/SELP/APBB1IP/PRKCQ/ORM2/MMRN1/SERPINF2/GNG2/F2/KNG1/DGKA/GNG4/FCER1G/PTPN6/SERPINA4/PIK3R6/ADRA2A/SRGN/SERPING1/FYN/ITIH4/SYK/RASGRP1/IGF1/PECAM1/LYN/HGF/TGFB1/ARRB2/RHOG/ABCC4/PRKCH/CD36/HRG/ITPR2/DGKG/PLA2G4A/PF4/F2RL2/LGALS3BP/PHACTR2/ISLR/PIK3CA/ORM1/VWF/PLG/P2RY1
KEGG_BUTANOATE_METABOLISM	KEGG_BUTANOATE_METABOLISM	34	-0.611013	-1.78645	0.00235906	0.0294494	0.0256099	5346	tags=47%, list=28%, signal=34%	OXCT1/ACSM4/HMGCS1/ACADS/AACS/ALDH7A1/HADH/ACAT1/BDH2/ACSM3/ABAT/ACSM2A/GAD2/ACSM1/HMGCS2/AKR1B10
REACTOME_BIOLOGICAL_OXIDATIONS	REACTOME_BIOLOGICAL_OXIDATIONS	216	-0.389418	-1.48863	0.00251892	0.0312732	0.027196	3454	tags=30%, list=18%, signal=25%	SULT1E1/ACSS2/GGT6/NAT1/MGST3/OPLAH/GSTM5/MAT1A/SULT1A2/SLC26A2/UGT2A1/CYP2J2/AOC2/CES3/CYP26B1/ACSM2B/FMO3/CYP2A13/CYP7A1/GSTA1/CYP4F11/GSTO2/FDXR/CYP27B1/SULT6B1/GSTM2/CYP2A6/GSTA3/PODXL2/MTARC1/CYP26A1/GSTA4/MTARC2/GSTA5/UGT2B11/GLYATL3/GLYATL2/CYP2C8/ACSM2A/POMC/GSTT2B/MAOA/SULT2B1/CYP1A1/SULT1C4/MAOB/ADH1C/NR1H4/CES1/GLYATL1/UGT2A3/CYP8B1/CYP2F1/UGT1A1/GSTM3/NAT2/ALDH3A1/AKR7A3/CYP2W1/ACSM1/…
REACTOME_SYNTHESIS_OF_12_EICOSATETRAENOIC_ACID_DERIVATIVES	REACTOME_SYNTHESIS_OF_12_EICOSATETRAENOIC_ACID_DERIVATIVES	7	-0.859484	-1.68258	0.00253497	0.0313014	0.0272205	1159	tags=57%, list=6%, signal=54%	GPX2/ALOX15/ALOXE3/ALOX12B
REACTOME_CD28_CO_STIMULATION	REACTOME_CD28_CO_STIMULATION	33	0.618421	1.68211	0.00263497	0.0321863	0.02799	3001	tags=39%, list=15%, signal=33%	CD28/LCK/GRAP2/CD80/VAV1/CD86/FYN/MAP3K14/LYN/AKT3/PAK3/PIK3CA/PIK3R2
REACTOME_ESR_MEDIATED_SIGNALING	REACTOME_ESR_MEDIATED_SIGNALING	221	-0.374984	-1.43645	0.00262918	0.0321863	0.02799	3889	tags=24%, list=20%, signal=19%	AKT1/IGF1R/ZDHHC21/H2BC7/H2AX/H3C7/H2AB1/GNG13/H3C4/FOS/H3C2/SPHK1/KANK1/H2AC6/H2BU1/H2BC6/H4C11/H3C10/CAV1/H4C5/KDM4B/H2AC8/H4C14/H2BC5/GNAT3/TFF3/MYB/CAV2/H2BC8/H3C6/H2AJ/H4C8/GNG7/GREB1/H2BC21/H2BC10/H2BC14/FOSB/H3C11/EGFR/HSPB1/ESR1/H2BC3/FOXA1/H3C8/H3C3/GATA3/AREG/ERBB4/PGR/EGF/CITED1/EPGN
REACTOME_CROSS_PRESENTATION_OF_SOLUBLE_EXOGENOUS_ANTIGENS_ENDOSOMES_	REACTOME_CROSS_PRESENTATION_OF_SOLUBLE_EXOGENOUS_ANTIGENS_ENDOSOMES_	50	0.584344	1.70298	0.00275156	0.0334308	0.0290723	3207	tags=30%, list=17%, signal=25%	PSMB9/MRC1/PSMB10/FCGR1B/PSMA8/PSMB11/FCGR1A/PSMB8/PSME2/PSMA2/PSME1/CD207/PSMB2/PSMA1/PSMB1
REACTOME_HS_GAG_BIOSYNTHESIS	REACTOME_HS_GAG_BIOSYNTHESIS	31	-0.627703	-1.79477	0.00280486	0.033897	0.0294777	2251	tags=39%, list=12%, signal=34%	GPC6/SDC1/SDC2/GPC1/NDST4/SDC4/NDST3/GPC3/GPC2/HS6ST3/GPC5/HS3ST4
REACTOME_DISEASES_OF_GLYCOSYLATION	REACTOME_DISEASES_OF_GLYCOSYLATION	142	-0.408753	-1.49773	0.00290167	0.0348814	0.0303338	2903	tags=24%, list=15%, signal=21%	ADAMTS12/SLC26A2/MUC17/CHST3/SEMA5A/GPC6/ALG8/THBS2/THBS1/ADAMTS17/SPON2/CSPG4/SDC1/ADAMTSL5/SDC2/ADAMTS20/CHST6/GPC1/SDC4/GPC3/NCAN/MUC15/MUC7/BCAN/GPC2/CSPG5/MUC21/ADAMTS15/THSD4/MUC20/MUC6/GPC5/ADAMTS19/MUCL1
REACTOME_SHC1_EVENTS_IN_EGFR_SIGNALING	REACTOME_SHC1_EVENTS_IN_EGFR_SIGNALING	14	-0.742449	-1.73928	0.0029797	0.0355054	0.0308764	1211	tags=29%, list=6%, signal=27%	EGFR/AREG/EGF/EPGN
BIOCARTA_FOSB_PATHWAY	BIOCARTA_FOSB_PATHWAY	5	-0.908284	-1.61898	0.00298483	0.0355054	0.0308764	1302	tags=60%, list=7%, signal=56%	FOSB/PPP1R1B/GRIA2
BIOCARTA_CD40_PATHWAY	BIOCARTA_CD40_PATHWAY	15	0.756088	1.80167	0.00302283	0.0357701	0.0311066	2961	tags=40%, list=15%, signal=34%	CD40LG/CD40/TNFAIP3/MAP3K14/NFKB1/TRAF3
REACTOME_CHONDROITIN_SULFATE_DERMATAN_SULFATE_METABOLISM	REACTOME_CHONDROITIN_SULFATE_DERMATAN_SULFATE_METABOLISM	50	-0.553306	-1.72489	0.0030711	0.036153	0.0314396	2853	tags=34%, list=15%, signal=29%	DSEL/CHST3/GPC6/CSPG4/B3GAT2/SDC1/SDC2/GPC1/SDC4/CHST9/GPC3/NCAN/B3GAT1/BCAN/GPC2/CSPG5/GPC5
BIOCARTA_STEM_PATHWAY	BIOCARTA_STEM_PATHWAY	15	0.752502	1.79313	0.00309523	0.0362493	0.0315233	2046	tags=67%, list=11%, signal=60%	IL2/CD8A/CSF2/IL3/CSF3/CD4/IL7/CSF1/IL4/IL9
BIOCARTA_NEUTROPHIL_PATHWAY	BIOCARTA_NEUTROPHIL_PATHWAY	8	0.866311	1.74601	0.00319368	0.0370207	0.0321941	2362	tags=88%, list=12%, signal=77%	SELL/ITGAL/SELE/ITGB2/PECAM1/ITGAM/ICAM1
PID_CD40_PATHWAY	PID_CD40_PATHWAY	31	0.645616	1.72997	0.00318641	0.0370207	0.0321941	2220	tags=32%, list=11%, signal=29%	FCAMR/CD40LG/JAK3/TRAF1/BIRC3/CD40/TNFAIP3/IL4/MAP3K14/NFKB1
BIOCARTA_TALL1_PATHWAY	BIOCARTA_TALL1_PATHWAY	14	0.750308	1.75309	0.0032376	0.0373392	0.0324712	2961	tags=50%, list=15%, signal=42%	TNFRSF13C/TNFSF13B/TNFRSF17/MAP3K14/NFKB1/TRAF2/TRAF3
BIOCARTA_IL5_PATHWAY	BIOCARTA_IL5_PATHWAY	11	0.807934	1.76865	0.00327044	0.0375274	0.0326348	1880	tags=64%, list=10%, signal=57%	HLA-DRB5/CD4/HLA-DRA/IL5RA/HLA-DRB1/CCL11/IL4
REACTOME_PURINERGIC_SIGNALING_IN_LEISHMANIASIS_INFECTION	REACTOME_PURINERGIC_SIGNALING_IN_LEISHMANIASIS_INFECTION	24	0.67528	1.7246	0.00343836	0.0392561	0.0341381	2220	tags=50%, list=11%, signal=44%	PSTPIP1/MEFV/C3/CTSG/IL18/C3AR1/NLRP3/NT5E/CASP1/NFKB2/P2RX7/NFKB1
REACTOME_TRANSCRIPTIONAL_REGULATION_BY_THE_AP_2_TFAP2_FAMILY_OF_TRANSCRIPTION_FACTORS	REACTOME_TRANSCRIPTIONAL_REGULATION_BY_THE_AP_2_TFAP2_FAMILY_OF_TRANSCRIPTION_FACTORS	38	-0.578113	-1.7201	0.00351071	0.0398816	0.0346821	2506	tags=34%, list=13%, signal=30%	TFAP2A/CDKN1A/CGB5/KCTD15/TFAP2C/CITED4/EGFR/VEGFA/CGA/ESR1/KIT/TFAP2B/CITED1
REACTOME_ACTIVATION_OF_ANTERIOR_HOX_GENES_IN_HINDBRAIN_DEVELOPMENT_DURING_EARLY_EMBRYOGENESIS	REACTOME_ACTIVATION_OF_ANTERIOR_HOX_GENES_IN_HINDBRAIN_DEVELOPMENT_DURING_EARLY_EMBRYOGENESIS	122	-0.426822	-1.53727	0.00361428	0.040854	0.0355277	4123	tags=34%, list=21%, signal=27%	HOXB3/H3-3B/RXRA/PIAS2/H2BC7/H2AX/H3C7/MEIS1/H2AB1/H3C4/PCGF2/HOXA3/H3C2/HOXA1/HOXC4/H2AC6/H2BU1/H2BC6/RARA/H4C11/H3C10/H4C5/HOXB2/H2AC8/H4C14/H2BC5/HOXA2/AJUBA/HOXB1/H2BC8/H3C6/H2AJ/H4C8/H2BC21/H2BC10/H2BC14/H3C11/H2BC3/HOXA4/H3C8/H3C3
REACTOME_STING_MEDIATED_INDUCTION_OF_HOST_IMMUNE_RESPONSES	REACTOME_STING_MEDIATED_INDUCTION_OF_HOST_IMMUNE_RESPONSES	15	0.744567	1.77422	0.00374721	0.0421468	0.036652	2558	tags=40%, list=13%, signal=35%	NLRP4/NLRC3/TRIM21/IFI16/STING1/CGAS
REACTOME_REGULATION_OF_SIGNALING_BY_CBL	REACTOME_REGULATION_OF_SIGNALING_BY_CBL	22	0.691248	1.74329	0.00378705	0.0423851	0.0368592	3326	tags=50%, list=17%, signal=41%	VAV1/PIK3CD/BLNK/HCK/FYN/SYK/LYN/RAPGEF1/PIK3CA/PIK3R2/YES1
BIOCARTA_SET_PATHWAY	BIOCARTA_SET_PATHWAY	10	0.81625	1.72127	0.00383565	0.0427187	0.0371492	312	tags=30%, list=2%, signal=30%	GZMB/GZMA/PRF1
BIOCARTA_ALTERNATIVE_PATHWAY	BIOCARTA_ALTERNATIVE_PATHWAY	9	0.826829	1.69902	0.00394577	0.0437307	0.0380293	1932	tags=67%, list=10%, signal=60%	C7/CFP/C6/C3/C8A/CFB
REACTOME_SPHINGOLIPID_METABOLISM	REACTOME_SPHINGOLIPID_METABOLISM	89	-0.461904	-1.57641	0.00414288	0.0454716	0.0395433	4449	tags=36%, list=23%, signal=28%	ESYT3/GALC/VAPB/B3GALNT1/SPTSSA/STS/NEU1/ASAH1/ARSD/ACER2/DEGS1/KDSR/PPM1L/ARSH/SPHK1/DEGS2/ARSL/ENPP7/ACER3/PLPP2/CERS1/B4GALNT1/ARSJ/SUMF1/ARSG/ARSF/CERS4/FA2H/NEU2/ACER1/ALDH3B2/SPTSSB
KEGG_OXIDATIVE_PHOSPHORYLATION	KEGG_OXIDATIVE_PHOSPHORYLATION	129	-0.421714	-1.51487	0.00414056	0.0454716	0.0395433	7778	tags=53%, list=40%, signal=32%	ATP6V0B/NDUFA2/SDHD/NDUFS6/UQCRQ/COX6A1/ATP5PD/COX6B2/UQCRB/ATP5F1B/ATP5MC2/NDUFA8/ATP5MC1/UQCR10/PPA2/MT-ND1/NDUFV3/UQCRC2/COX7C/ATP6V1H/NDUFV1/NDUFA11/NDUFAB1/NDUFA1/COX17/COX5B/COX11/NDUFB1/NDUFS8/NDUFB4/NDUFB10/NDUFS4/ATP5F1D/ATP6AP1/NDUFB6/ATP5MG/LHPP/NDUFB9/MT-ND2/ATP6V1A/ATP6V1B1/NDUFC1/NDUFA5/MT-CO1/NDUFA3/ATP6V0A4/MT-ND4/MT-ATP8/ATP6V1G1/ATP6V1D/ATP6V0E2/NDUFB7/MT-CO3/ATP4B/MT-CO2/NDUFA4…
PID_TCR_CALCIUM_PATHWAY	PID_TCR_CALCIUM_PATHWAY	28	0.654572	1.7333	0.00423367	0.0460234	0.0400232	1161	tags=32%, list=6%, signal=30%	CD40LG/IFNG/IL2/FASLG/CSF2/IL3/IL2RA/NFATC2/AKAP5
PID_INTEGRIN2_PATHWAY	PID_INTEGRIN2_PATHWAY	28	0.654406	1.73286	0.00423367	0.0460234	0.0400232	2601	tags=57%, list=13%, signal=50%	CD40LG/GP1BA/ITGAL/FGG/VCAM1/ICAM3/ITGAD/C3/KNG1/ITGB2/ITGAX/ICAM2/PROC/ITGAM/ICAM1/FCGR2A
REACTOME_ACTIVATION_OF_THE_TFAP2_AP_2_FAMILY_OF_TRANSCRIPTION_FACTORS	REACTOME_ACTIVATION_OF_THE_TFAP2_AP_2_FAMILY_OF_TRANSCRIPTION_FACTORS	12	-0.76412	-1.73759	0.00426229	0.0460449	0.0400418	2506	tags=42%, list=13%, signal=36%	TFAP2A/TFAP2C/CITED4/TFAP2B/CITED1
REACTOME_TRAF3_DEPENDENT_IRF_ACTIVATION_PATHWAY	REACTOME_TRAF3_DEPENDENT_IRF_ACTIVATION_PATHWAY	14	0.740907	1.73112	0.00427618	0.0460449	0.0400418	1723	tags=36%, list=9%, signal=33%	IFNB1/IFIH1/IRF7/DDX58/IKBKE
KEGG_FC_EPSILON_RI_SIGNALING_PATHWAY	KEGG_FC_EPSILON_RI_SIGNALING_PATHWAY	79	0.496907	1.60008	0.00434365	0.0465508	0.0404817	2258	tags=28%, list=12%, signal=25%	PLA2G2D/PRKCB/CSF2/RAC2/IL13/IL3/PIK3CG/LCP2/BTK/LAT/VAV1/PIK3R5/INPP5D/PIK3CD/FCER1A/FCER1G/FYN/SYK/IL4/MS4A2/LYN/AKT3
BIOCARTA_D4GDI_PATHWAY	BIOCARTA_D4GDI_PATHWAY	12	0.774702	1.72985	0.00446716	0.0467713	0.0406735	1742	tags=33%, list=9%, signal=30%	GZMB/PRF1/CASP10/CASP1
REACTOME_INTERLEUKIN_35_SIGNALLING	REACTOME_INTERLEUKIN_35_SIGNALLING	12	0.774311	1.72898	0.00446716	0.0467713	0.0406735	2107	tags=42%, list=11%, signal=37%	STAT4/EBI3/IL27RA/STAT1/JAK2
REACTOME_DISEASES_ASSOCIATED_WITH_GLYCOSAMINOGLYCAN_METABOLISM	REACTOME_DISEASES_ASSOCIATED_WITH_GLYCOSAMINOGLYCAN_METABOLISM	41	-0.570714	-1.71202	0.00444881	0.0467713	0.0406735	2897	tags=39%, list=15%, signal=33%	GPC4/SLC26A2/CHST3/GPC6/CSPG4/SDC1/SDC2/CHST6/GPC1/SDC4/GPC3/NCAN/BCAN/GPC2/CSPG5/GPC5
REACTOME_INTERLEUKIN_9_SIGNALING	REACTOME_INTERLEUKIN_9_SIGNALING	9	0.825399	1.69609	0.00441456	0.0467713	0.0406735	2046	tags=56%, list=11%, signal=50%	IL2RG/JAK3/IL9R/STAT1/IL9
REACTOME_NEUREXINS_AND_NEUROLIGINS	REACTOME_NEUREXINS_AND_NEUROLIGINS	56	-0.516889	-1.63857	0.00443945	0.0467713	0.0406735	3273	tags=34%, list=17%, signal=28%	SHARPIN/DLG2/SYT7/STXBP1/CASK/SYT9/LIN7A/SYT10/NRXN1/LIN7B/DLGAP1/GRIN2D/GRIN1/SHANK1/SHANK2/HOMER2/APBA1/GRIN2C/LRRTM4
BIOCARTA_TNFR2_PATHWAY	BIOCARTA_TNFR2_PATHWAY	17	0.730489	1.75731	0.00451742	0.0470806	0.0409425	2961	tags=41%, list=15%, signal=35%	TRAF1/TNFRSF1B/TNFAIP3/MAP3K14/NFKB1/TRAF2/TRAF3
REACTOME_NEF_AND_SIGNAL_TRANSDUCTION	REACTOME_NEF_AND_SIGNAL_TRANSDUCTION	8	0.853457	1.7201	0.00462942	0.0480276	0.041766	2370	tags=75%, list=12%, signal=66%	CD247/LCK/DOCK2/HCK/FYN/ELMO1
REACTOME_DDX58_IFIH1_MEDIATED_INDUCTION_OF_INTERFERON_ALPHA_BETA	REACTOME_DDX58_IFIH1_MEDIATED_INDUCTION_OF_INTERFERON_ALPHA_BETA	77	0.497301	1.58439	0.00467848	0.0483159	0.0420168	2281	tags=23%, list=12%, signal=21%	IFNB1/NLRC5/UBE2L6/HERC5/CASP10/ISG15/IFIH1/IRF7/UBA7/DDX58/DHX58/IFNA4/IKBKE/TNFAIP3/NFKB2/CYLD/NFKB1/IFNA10
BIOCARTA_FCER1_PATHWAY	BIOCARTA_FCER1_PATHWAY	39	0.584213	1.63925	0.00470232	0.0483424	0.0420398	2877	tags=31%, list=15%, signal=26%	PRKCB/PIK3CG/BTK/VAV1/FCER1A/NFATC2/FCER1G/SYK/MS4A2/LYN/PLA2G4A/PIK3CA
PID_P38_ALPHA_BETA_PATHWAY	PID_P38_ALPHA_BETA_PATHWAY	30	0.632316	1.68446	0.00480639	0.0491898	0.0427767	2365	tags=23%, list=12%, signal=21%	BLK/LCK/FGR/HCK/FYN/LYN/PAK3
REACTOME_INTERLEUKIN_23_SIGNALING	REACTOME_INTERLEUKIN_23_SIGNALING	9	0.822564	1.69026	0.00488335	0.0497532	0.0432667	511	tags=44%, list=3%, signal=43%	IL12B/STAT4/IL12RB1/IL23R
